# Supplementary material for: DNA Barcoding Subtropical Aphids and Implications for Population Differentiation
Source: Insects. 2019 Dec 20;11(1):11. doi: 10.3390/insects11010011 (PMC7022676; doi:10.3390/insects11010011)
Supplement: Supplementary file 1 [file insects-11-00011-s001.zip]

Archive with 3 entries (2 files):
- supp files/
- supp files/Figure S1.png
- supp files/Table S1-S3.xlsx
