# Supplementary material for: DNA Barcoding Subtropical Aphids and Implications for Population Differentiation
Source: Insects. 2019 Dec 20;11(1):11. doi: 10.3390/insects11010011 (PMC7022676; doi:10.3390/insects11010011)
Supplement: Supplementary file 1 [file insects-11-00011-s001.zip › supp files/Table S1-S3.xlsx]

## Sheet: table S1
Haplotype	Voucher number	Accession numbers	Family	Subfamily	Genus	Species	Host Family	Host Genus	Host Species	Province	City	Table S1: Sample list and collection information of the 1581 specimens, including haplotype ID, specimen ID, host plant and collection locality. KR045275, KR044627, KR044149 are outgroups downloaded from GenBank.
H1		KR045275	Adelgidae		Adelges	Adelges cooleyi
H1		KR044627	Adelgidae		Adelges	Adelges cooleyi
H2		KR044149	Adelgidae		Adelges	Adelges cooleyi
H3	HL_20170305_2	MH820415	Aphididae	Aphidinae	Aleurosiphon	Aleurosiphon smilacifoliae	Liliaceae	Smilax	Smilax china	Fujian	Fuzhou
H3	HL_20170408_10	MH821108	Aphididae	Aphidinae	Aleurosiphon	Aleurosiphon smilacifoliae	Liliaceae	Smilax	Smilax china	Fujian	Fuzhou
H3	HL_20151226_5	MH821219	Aphididae	Aphidinae	Aleurosiphon	Aleurosiphon smilacifoliae	Liliaceae	Smilax	Smilax china	Fujian	Fuzhou
H3	HL_20160425_3	MH821330	Aphididae	Aphidinae	Aleurosiphon	Aleurosiphon smilacifoliae	Liliaceae	Smilax	Smilax china	Fujian	Fuzhou
H3	HL_20161118_9	MH821441	Aphididae	Aphidinae	Aleurosiphon	Aleurosiphon smilacifoliae				Fujian	Fuzhou
H4	HL_20160728_6	MH821552	Aphididae	Aphidinae	Amphorophora	Amphorophora ampullata	Pteridiaceae	Pteridium	Pteridium aquilinum	Fujian	Wuyishan
H5	HL_20170922_10	MH821663	Aphididae	Aphidinae	Aphidinae	Aphidinae sp.				Fujian	Fuzhou
H5	HL_20160420_4	MH821774	Aphididae	Aphidinae	Aphidinae	Aphidinae sp.	Leguminosae			Fujian	Fuzhou
H5	HL_20160429_2	MH821885	Aphididae	Aphidinae	Aphidinae	Aphidinae sp.	Leguminosae	Millettia	Millettia reticulata	Fujian	Fuzhou
H6	HL_zld20171107_10	MH820416	Aphididae	Aphidinae	Aphidini	Aphidini sp.	Araliaceae	Schefflera	Schefflera octophylla	Yunnan	Kunming
H7	HL_zld20171113_8	MH820527	Aphididae	Aphidinae	Aphidini	Aphidini sp.	Araliaceae	Schefflera	Schefflera octophylla	Yunnan	Kunming
H7	HL_zld20171119_12	MH820638	Aphididae	Aphidinae	Aphidini	Aphidini sp.	Araliaceae	Schefflera	Schefflera octophylla	Yunnan	Pudong
H7	HL_zld20171123_4	MH820749	Aphididae	Aphidinae	Aphidini	Aphidini sp.	Araliaceae	Schefflera	Schefflera octophylla	Yunnan	Baoshan
H7	HL_zld20171126_5	MH820860	Aphididae	Aphidinae	Aphidini	Aphidini sp.	Araliaceae	Schefflera	Schefflera octophylla	Yunnan	Dali
H8	HL_20170402_2	MH820971	Aphididae	Aphidinae	Aphis	Aphis aurantii	Pittosporaceae	Pittosporum	Pittosporum tobira	Fujian	Fuding
H8	HL_20170403_9	MH821064	Aphididae	Aphidinae	Aphis	Aphis aurantii	Hamamelidaceae	Loropetalum	Loropetalum chinense	Fujian	Fuding
H9	HL_20170415_3	MH821075	Aphididae	Aphidinae	Aphis	Aphis aurantii	Hamamelidaceae	Loropetalum	Loropetalum chinense	Fujian	Fuzhou
H8	HL_20170429_3	MH821086	Aphididae	Aphidinae	Aphis	Aphis aurantii	Theaceae	Camellia		Zhejiang	Hangzhou
H10	HL_20170429_7	MH821097	Aphididae	Aphidinae	Aphis	Aphis aurantii	Moraceae	Ficus	Ficus pumila	Zhejiang	Hangzhou
H11	HL_20170429_9	MH821109	Aphididae	Aphidinae	Aphis	Aphis aurantii	Theaceae	Camellia		Zhejiang	Hangzhou
H8	HL_20170429_11	MH821120	Aphididae	Aphidinae	Aphis	Aphis aurantii	Theaceae			Zhejiang	Hangzhou
H8	HL_20170429_35	MH821131	Aphididae	Aphidinae	Aphis	Aphis aurantii	Theaceae	Camellia	Camellia cuspidata	Zhejiang	Hangzhou
H8	HL_20170430_1	MH821142	Aphididae	Aphidinae	Aphis	Aphis aurantii	Aquifoliaceae	Ilex	Ilex cornuta	Zhejiang	Hangzhou
H8	HL_20170430_3	MH821153	Aphididae	Aphidinae	Aphis	Aphis aurantii	Theaceae	Camellia	Camellia oleifera	Zhejiang	Hangzhou
H10	HL_20170512_1	MH821164	Aphididae	Aphidinae	Aphis	Aphis aurantii	Moraceae	Ficus	Ficus microcarpa	Fujian	Fuzhou
H12	HL_20170521_3	MH821175	Aphididae	Aphidinae	Aphis	Aphis aurantii	Theaceae	Camellia		Fujian	Fuzhou
H13	HL_20170529_22	MH821186	Aphididae	Aphidinae	Aphis	Aphis aurantii	Flacourtiaceae	Xylosma	Xylosma racemosum	Fujian	Fuzhou
H14	HL_20170529_25	MH821197	Aphididae	Aphidinae	Aphis	Aphis aurantii				Fujian	Fuzhou
H15	HL_20170529_27	MH821208	Aphididae	Aphidinae	Aphis	Aphis aurantii	Theaceae	Camellia	Camellia sinensis	Fujian	Fuzhou
H16	HL_20170609_19	MH821220	Aphididae	Aphidinae	Aphis	Aphis aurantii	Theaceae	Schima	Schima superba	Fujian	Fuzhou
H17	HL_20170614_13	MH821231	Aphididae	Aphidinae	Aphis	Aphis aurantii	Rutaceae	Murraya	Murraya exotica	Fujian	Fuzhou
H18	HL_20170810_3	MH821242	Aphididae	Aphidinae	Aphis	Aphis aurantii	Moraceae	Ficus	Ficus benjamina	Yunnan	Xishuangbanna
H8	HL_20170810_14	MH821253	Aphididae	Aphidinae	Aphis	Aphis aurantii	Leguminosae	Bauhinia	Bauhinia purpurea	Yunnan	Xishuangbanna
H8	HL_20170810_17	MH821264	Aphididae	Aphidinae	Aphis	Aphis aurantii				Yunnan	Xishuangbanna
H19	HL_20170810_19	MH821275	Aphididae	Aphidinae	Aphis	Aphis aurantii	Icacinaceae	Gonocaryum	Gonocaryum lobbianum	Yunnan	Xishuangbanna
H8	HL_20170811_7	MH821286	Aphididae	Aphidinae	Aphis	Aphis aurantii	Aquifoliaceae	Ilex	Ilex cornuta	Yunnan	Xishuangbanna
H9	HL_20170811_8	MH821297	Aphididae	Aphidinae	Aphis	Aphis aurantii	Rutaceae	Citrus	Citrus reticulata	Yunnan	Xishuangbanna
H8	HL_20170812_4	MH821308	Aphididae	Aphidinae	Aphis	Aphis aurantii	Euphorbiaceae	Lasiococca	Lasiococca comberi	Yunnan	Xishuangbanna
H20	HL_20170812_6	MH821319	Aphididae	Aphidinae	Aphis	Aphis aurantii	Combretaceae	Terminalia	Terminalia bellirica	Yunnan	Xishuangbanna
H8	HL_20170813_2	MH821331	Aphididae	Aphidinae	Aphis	Aphis aurantii	Myrsinaceae	Ardisia	Ardisia squamulosa	Yunnan	Xishuangbanna
H8	HL_20170813_8	MH821342	Aphididae	Aphidinae	Aphis	Aphis aurantii	Rubiaceae	Gardenia	Gardenia jasminoides	Yunnan	Xishuangbanna
H21	HL_20170814_1	MH821353	Aphididae	Aphidinae	Aphis	Aphis aurantii	Acanthaceae	Pseuderanthemum	Pseuderanthemum polyanthum	Yunnan	Xishuangbanna
H8	HL_20170814_12	MH821364	Aphididae	Aphidinae	Aphis	Aphis aurantii	Moraceae	Artocarpus	Artocarpus heterophyllus	Yunnan	Xishuangbanna
H8	HL_20170922_2	MH821375	Aphididae	Aphidinae	Aphis	Aphis aurantii	Hamamelidaceae	Loropetalum	Loropetalum chinense	Fujian	Fuzhou
H15	HL_20170922_13	MH821386	Aphididae	Aphidinae	Aphis	Aphis aurantii	Theaceae	Camellia	Camellia sinensis	Fujian	Fuzhou
H10	HL_20170924_2	MH821397	Aphididae	Aphidinae	Aphis	Aphis aurantii	Moraceae	Ficus	Ficus pumila	Fujian	Fuzhou
H8	HL_20170926_7	MH821408	Aphididae	Aphidinae	Aphis	Aphis aurantii	Lauraceae	Machilus		Fujian	Fuzhou
H14	HL_20170926_13	MH821419	Aphididae	Aphidinae	Aphis	Aphis aurantii	Rubiaceae	Morinda		Fujian	Fuzhou
H10	HL_20170226_2	MH821430	Aphididae	Aphidinae	Aphis	Aphis aurantii	Moraceae	Ficus	Ficus elastica	Fujian	Fuzhou
H15	HL_20150518_4	MH821442	Aphididae	Aphidinae	Aphis	Aphis aurantii	Aquifoliaceae	Ilex	Ilex latifolia	Fujian	Fuzhou
H22	HL_20150705_1	MH821453	Aphididae	Aphidinae	Aphis	Aphis aurantii	Theaceae	Camellia	Camellia sinensis	Fujian	Fuzhou
H15	HL_20150705_4	MH821464	Aphididae	Aphidinae	Aphis	Aphis aurantii	Theaceae	Camellia	Camellia sinensis	Fujian	Fuzhou
H8	HL_20150907_1	MH821475	Aphididae	Aphidinae	Aphis	Aphis aurantii	Hamamelidaceae	Loropetalum	Loropetalum chinense	Fujian	Fuzhou
H22	HL_20150907_2	MH821486	Aphididae	Aphidinae	Aphis	Aphis aurantii	Aquifoliaceae	Ilex	Ilex cornuta	Fujian	Fuzhou
H22	HL_20150907_3	MH821497	Aphididae	Aphidinae	Aphis	Aphis aurantii	Aquifoliaceae	Ilex	Ilex cornuta	Fujian	Fuzhou
H8	HL_20150921_3	MH821508	Aphididae	Aphidinae	Aphis	Aphis aurantii	Aquifoliaceae			Fujian	Fuzhou
H8	HL_20160119_1	MH821519	Aphididae	Aphidinae	Aphis	Aphis aurantii	Rutaceae	Citrus	Citrus maxima	Fujian	Fuzhou
H10	HL_20160131_13	MH821530	Aphididae	Aphidinae	Aphis	Aphis aurantii	Moraceae	Artocarpus	Artocarpus heterophyllus	Fujian	Xiamen
H22	HL_20160213_1	MH821541	Aphididae	Aphidinae	Aphis	Aphis aurantii	Theaceae	Camellia	Camellia japonica	Hainan	Sanya
H10	HL_20160409_7	MH821553	Aphididae	Aphidinae	Aphis	Aphis aurantii	Moraceae	Ficus	Ficus elastica	Fujian	Fuzhou
H8	HL_20160412_13	MH821564	Aphididae	Aphidinae	Aphis	Aphis aurantii	Araliaceae	Schefflera	Schefflera octophylla	Fujian	Fuzhou
H14	HL_20160607_2	MH821575	Aphididae	Aphidinae	Aphis	Aphis aurantii				Fujian	Fuzhou
H8	HL_20160607_3	MH821586	Aphididae	Aphidinae	Aphis	Aphis aurantii	Hamamelidaceae	Loropetalum	Loropetalum chinense	Fujian	Fuzhou
H8	HL_20161029_5	MH821597	Aphididae	Aphidinae	Aphis	Aphis aurantii	Hamamelidaceae	Loropetalum	Loropetalum chinense	Fujian	Fuzhou
H8	HL_20161113_1	MH821608	Aphididae	Aphidinae	Aphis	Aphis aurantii	Hamamelidaceae	Loropetalum	Loropetalum chinense	Fujian	Fuzhou
H23	HL_20161118_1	MH821619	Aphididae	Aphidinae	Aphis	Aphis aurantii	Theaceae	Camellia	Camellia sinensis	Fujian	Fuzhou
H24	HL_20161118_2	MH821630	Aphididae	Aphidinae	Aphis	Aphis aurantii	Theaceae	Camellia	Camellia sinensis	Fujian	Fuzhou
H14	HL_20161207_20	MH821641	Aphididae	Aphidinae	Aphis	Aphis aurantii				Fujian	Fuzhou
H10	HL_20161207_22	MH821652	Aphididae	Aphidinae	Aphis	Aphis aurantii	Moraceae	Ficus	Ficus microcarpa	Fujian	Fuzhou
H8	HL_zld20171029_5	MH821664	Aphididae	Aphidinae	Aphis	Aphis aurantii	Hamamelidaceae	Loropetalum	Loropetalum chinense	Guangxi	Yulin
H13	HL_zld20171029_7	MH821675	Aphididae	Aphidinae	Aphis	Aphis aurantii	Rutaceae	Murraya	Murraya paniculata	Guangxi	Yulin
H8	HL_zld20171102_1	MH821686	Aphididae	Aphidinae	Aphis	Aphis aurantii	Leguminosae	Calliandra	Calliandra haematocephala	Guangxi	Chongzuo
H25	HL_zld20171111_15	MH821697	Aphididae	Aphidinae	Aphis	Aphis aurantii	Araliaceae	Hedera	Hedera nepalensis	Yunnan	Kunming
H21	HL_zld20171117_1	MH821708	Aphididae	Aphidinae	Aphis	Aphis aurantii	Leguminosae	Calliandra	Calliandra haematocephala	Yunnan	Pudong
H21	HL_zld20171117_7	MH821719	Aphididae	Aphidinae	Aphis	Aphis aurantii	Moraceae	Artocarpus	Artocarpus heterophyllus	Yunnan	Pudong
H8	HL_zld20171118_17	MH821730	Aphididae	Aphidinae	Aphis	Aphis aurantii	Hamamelidaceae	Loropetalum	Loropetalum chinense	Yunnan	Pudong
H21	HL_zld20171119_7	MH821741	Aphididae	Aphidinae	Aphis	Aphis aurantii	Leguminosae	Calliandra	Calliandra haematocephala	Yunnan	Pudong
H26	HL_20170429_32	MH821752	Aphididae	Aphidinae	Aphis	Aphis celastrii	Polygonaceae			Zhejiang	Hangzhou
H27	HL_20170303_2	MH821763	Aphididae	Aphidinae	Aphis	Aphis celastrii	Araliaceae	Schefflera	Schefflera octophylla	Fujian	Fuzhou
H27	HL_20160411_7	MH821775	Aphididae	Aphidinae	Aphis	Aphis celastrii	Araliaceae	Schefflera	Schefflera octophylla	Fujian	Fuzhou
H26	HL_20160421_6	MH821786	Aphididae	Aphidinae	Aphis	Aphis celastrii	Lythraceae	Lagerstroemia	Lagerstroemia indica	Fujian	Fuzhou
H28	HL_20160503_9	MH821797	Aphididae	Aphidinae	Aphis	Aphis celastrii	Araliaceae	Schefflera	Schefflera octophylla	Fujian	Fuzhou
H27	HL_20170414_21	MH821808	Aphididae	Aphidinae	Aphis	Aphis celastrii				Fujian	Fuzhou
H26	HL_zld20171102_8	MH821819	Aphididae	Aphidinae	Aphis	Aphis celastrii	Euphorbiaceae	Phyllanthus	Phyllanthus urinaria	Guangxi	Chongzuo
H29	HL_zld20171109_9	MH821830	Aphididae	Aphidinae	Aphis	Aphis celastrii	Araliaceae	Hedera	Hedera nepalensis	Yunnan	Kunming
H29	HL_zld20171109_16	MH821841	Aphididae	Aphidinae	Aphis	Aphis celastrii	Polygonaceae	Fallopia	Fallopia multiflora	Yunnan	Kunming
H26	HL_zld20171025_11	MH821852	Aphididae	Aphidinae	Aphis	Aphis celastrii	Leguminosae			Guangdong	Maoming
H30	HL_20151226_7	MH821863	Aphididae	Aphidinae	Aphis	Aphis chaetosiphon	Theaceae	Camellia	Camellia oleifera	Fujian	Fuzhou
H31	HL_20150418_7	MH821874	Aphididae	Aphidinae	Aphis	Aphis chaetosiphon	Theaceae	Camellia	Camellia japonica	Fujian	Fuzhou
H32	HL_20170205_4	MH821886	Aphididae	Aphidinae	Aphis	Aphis citricidus				Guangdong	Shenzhen
H33	HL_20170802_3	MH821897	Aphididae	Aphidinae	Aphis	Aphis citricidus	Rosaceae			Yunnan	Kunming
H33	HL_20170808_7	MH821908	Aphididae	Aphidinae	Aphis	Aphis citricidus	Rosaceae	Pyracantha	Pyracantha fortuneana	Yunnan	Kunming
H33	HL_20170808_8	MH821919	Aphididae	Aphidinae	Aphis	Aphis citricidus	Rosaceae	Pyracantha	Pyracantha fortuneana	Yunnan	Kunming
H34	HL_20150802_8	MH821930	Aphididae	Aphidinae	Aphis	Aphis citricidus	Rosaceae	Pyracantha	Pyracantha fortuneana	Shanxi	Xian
H34	HL_20150821_1	MH821941	Aphididae	Aphidinae	Aphis	Aphis citricidus	Rutaceae	Citrus	Citrus reticulata	Sichuan	Dongmeishan
H35	HL_20150907_10	MH821952	Aphididae	Aphidinae	Aphis	Aphis citricidus	Rutaceae	Citrus	Citrus reticulata	Fujian	Fuzhou
H34	HL_zld20171101_14	MH821963	Aphididae	Aphidinae	Aphis	Aphis citricidus	Rutaceae	Citrus	Citrus reticulata	Guangxi	Chongzuo
H34	HL_zld20171102_11	MH821974	Aphididae	Aphidinae	Aphis	Aphis citricidus	Rutaceae	Citrus	Citrus reticulata	Guangxi	Chongzuo
H34	HL_zld20171106_1	MH821985	Aphididae	Aphidinae	Aphis	Aphis citricidus				Guangxi	Pingguo
H34	HL_zld20171107_1	MH820417	Aphididae	Aphidinae	Aphis	Aphis citricidus	Rosaceae	Pyracantha	Pyracantha fortuneana	Yunnan	Kunming
H34	HL_zld20171107_7	MH820428	Aphididae	Aphidinae	Aphis	Aphis citricidus	Rosaceae	Pyracantha	Pyracantha fortuneana	Yunnan	Kunming
H36	HL_20170304_1	MH820439	Aphididae	Aphidinae	Aphis	Aphis craccivora	Leguminosae	Vicia	Vicia sativa	Fujian	Fuzhou
H36	HL_20170304_5	MH820450	Aphididae	Aphidinae	Aphis	Aphis craccivora				Fujian	Fuzhou
H37	HL_20170317_12	MH820461	Aphididae	Aphidinae	Aphis	Aphis craccivora	Nyctaginaceae	Bougainvillea	Bougainvillea glabr	Fujian	Fuzhou
H36	HL_20170523_1	MH820472	Aphididae	Aphidinae	Aphis	Aphis craccivora	Leguminosae	Vigna	Vigna unguiculata	Fujian	Fuzhou
H36	HL_20170523_2	MH820483	Aphididae	Aphidinae	Aphis	Aphis craccivora	Leguminosae	Vigna	Vigna unguiculata	Fujian	Fuzhou
H38	HL_20170813_10	MH820494	Aphididae	Aphidinae	Aphis	Aphis craccivora	Leguminosae	Bauhinia	Bauhinia purpurea	Yunnan	Xishuangbanna
H39	HL_20170919_1	MH820505	Aphididae	Aphidinae	Aphis	Aphis craccivora	Leguminosae	Vigna	Vigna unguiculata	Fujian	Fuzhou
H37	HL_20170926_1	MH820516	Aphididae	Aphidinae	Aphis	Aphis craccivora	Leguminosae	Vigna	Vigna unguiculata	Fujian	Fuzhou
H40	HL_20150802_1	MH820528	Aphididae	Aphidinae	Aphis	Aphis craccivora				Shanxi	Hanzhong
H36	HL_20150417_9	MH820539	Aphididae	Aphidinae	Aphis	Aphis craccivora	Leguminosae	Vicia	Vicia sativa	Fujian	Fuzhou
H36	HL_20151010_6	MH820550	Aphididae	Aphidinae	Aphis	Aphis craccivora	Amaranthaceae	Alternanthera	Alternanthera philoxeroides	Fujian	Fuzhou
H41	HL_20160217_2	MH820561	Aphididae	Aphidinae	Aphis	Aphis craccivora	Nyctaginaceae	Bougainvillea	Bougainvillea glabr	Hainan	Sanya
H42	HL_20160217_3	MH820572	Aphididae	Aphidinae	Aphis	Aphis craccivora	Leguminosae	Lablab	Lablab purpureus	Hainan	Sanya
H38	HL_20160219_10	MH820583	Aphididae	Aphidinae	Aphis	Aphis craccivora	Leguminosae	Sophora	Sophora sp.	Hainan	Sanya
H38	HL_20160219_11	MH820594	Aphididae	Aphidinae	Aphis	Aphis craccivora	Sophora	Sophora	Sophora sp.	Hainan	Sanya
H36	HL_20160408_20	MH820605	Aphididae	Aphidinae	Aphis	Aphis craccivora	Cruciferae	Capsella	Capsella bursa pastoris	Fujian	Fuzhou
H43	HL_20160417_3	MH820616	Aphididae	Aphidinae	Aphis	Aphis craccivora	Leguminosae	Wisteria	Wisteria sinensis	Fujian	Fuzhou
H36	HL_20160419_27	MH820627	Aphididae	Aphidinae	Aphis	Aphis craccivora	Leguminosae	Vicia	Vicia sativa	Fujian	Fuzhou
H44	HL_20160520_6	MH820639	Aphididae	Aphidinae	Aphis	Aphis craccivora	Thymelaeaceae	Wikstroemia	Wikstroemia indica	Fujian	Fuzhou
H40	HL_20160608_2	MH820650	Aphididae	Aphidinae	Aphis	Aphis craccivora	Leguminosae			Fujian	Fuzhou
H37	HL_20150416_7	MH820661	Aphididae	Aphidinae	Aphis	Aphis craccivora	Papaveraceae	Corydalis	Corydalis racemosa	Fujian	Fuzhou
H42	HL_20160801_2	MH820672	Aphididae	Aphidinae	Aphis	Aphis craccivora	Leguminosae			Fujian	Wuyishan
H36	HL_20160815_1	MH820683	Aphididae	Aphidinae	Aphis	Aphis craccivora				Zhejiang	Linhai
H37	HL_20160903_2	MH820694	Aphididae	Aphidinae	Aphis	Aphis craccivora	Leguminosae			Fujian	Fuzhou
H36	HL_20160916_1	MH820705	Aphididae	Aphidinae	Aphis	Aphis craccivora	Leguminosae	Pueraria	Pueraria lobata	Fujian	Ningde
H45	HL_20170107_2	MH820716	Aphididae	Aphidinae	Aphis	Aphis craccivora	Cruciferae	Capsella	Capsella bursa pastoris	Fujian	Fuzhou
H42	HL_zld20171029_6	MH820727	Aphididae	Aphidinae	Aphis	Aphis craccivora	Nyctaginaceae	Bougainvillea	Bougainvillea glabr	Guangxi	Yulin
H39	HL_zld20171029_20	MH820738	Aphididae	Aphidinae	Aphis	Aphis craccivora	Leguminosae	Calliandra	Calliandra haematocephala	Guangxi	Yulin
H39	HL_zld20171031_5	MH820750	Aphididae	Aphidinae	Aphis	Aphis craccivora	Nyctaginaceae	Bougainvillea	Bougainvillea glabr	Guangxi	Chongzuo
H42	HL_zld20171031_6	MH820761	Aphididae	Aphidinae	Aphis	Aphis craccivora	Nyctaginaceae	Bougainvillea	Bougainvillea glabr	Guangxi	Chongzuo
H36	HL_zld20171031_10	MH820772	Aphididae	Aphidinae	Aphis	Aphis craccivora	Nyctaginaceae	Bougainvillea	Bougainvillea glabr	Guangxi	Chongzuo
H36	HL_zld20171031_11	MH820783	Aphididae	Aphidinae	Aphis	Aphis craccivora	Nyctaginaceae	Bougainvillea	Bougainvillea glabr	Guangxi	Chongzuo
H38	HL_zld20171101_2	MH820794	Aphididae	Aphidinae	Aphis	Aphis craccivora	Leguminosae	Calliandra	Calliandra haematocephala	Guangxi	Chongzuo
H42	HL_zld20171022_7	MH820805	Aphididae	Aphidinae	Aphis	Aphis craccivora	Nyctaginaceae	Bougainvillea	Bougainvillea glabr	Guangdong	Maoming
H36	HL_zld20171105_2	MH820816	Aphididae	Aphidinae	Aphis	Aphis craccivora				Guangxi	Pingguo
H38	HL_zld20171020_1	MH820827	Aphididae	Aphidinae	Aphis	Aphis craccivora	Leguminosae			Guangdong	Jieyang
H46	HL_20170304_8	MH820838	Aphididae	Aphidinae	Aphis	Aphis fabae	Solanaceae	Solanum	Solanum nigrum	Fujian	Fuzhou
H46	HL_20170317_7	MH820849	Aphididae	Aphidinae	Aphis	Aphis fabae	Solanaceae	Solanum	Solanum nigrum	Fujian	Fuzhou
H46	HL_20170317_16	MH820861	Aphididae	Aphidinae	Aphis	Aphis fabae	Solanaceae	Solanum	Solanum nigrum	Fujian	Fuzhou
H46	HL_20170317_18	MH820872	Aphididae	Aphidinae	Aphis	Aphis fabae	Asclepiadaceae	Telosma	Telosma cordata	Fujian	Fuzhou
H46	HL_20170326_2	MH820883	Aphididae	Aphidinae	Aphis	Aphis fabae	Polygonaceae			Fujian	Fuzhou
H46	HL_20170402_7	MH820894	Aphididae	Aphidinae	Aphis	Aphis fabae	Polygonaceae			Fujian	Fuding
H46	HL_20170415_1	MH820905	Aphididae	Aphidinae	Aphis	Aphis fabae	Solanaceae	Solanum	Solanum nigrum	Fujian	Fuzhou
H46	HL_20170518_17	MH820916	Aphididae	Aphidinae	Aphis	Aphis fabae	Solanaceae	Solanum	Solanum nigrum	Fujian	Fuzhou
H46	HL_20170520_1	MH820927	Aphididae	Aphidinae	Aphis	Aphis fabae	Solanaceae	Solanum	Solanum nigrum	Fujian	Fuzhou
H46	HL_20170529_2	MH820938	Aphididae	Aphidinae	Aphis	Aphis fabae	Solanaceae	Solanum	Solanum nigrum	Fujian	Fuzhou
H46	HL_20170606_6	MH820949	Aphididae	Aphidinae	Aphis	Aphis fabae	Solanaceae	Solanum	Solanum nigrum	Fujian	Fuzhou
H46	HL_20170805_4	MH820960	Aphididae	Aphidinae	Aphis	Aphis fabae	Solanaceae	Cestrum	Cestrum nocturnum	Yunnan	Kunming
H46	HL_20170303_7	MH820972	Aphididae	Aphidinae	Aphis	Aphis fabae	Solanaceae	Solanum	Solanum nigrum	Fujian	Fuzhou
H47	HL_20150417_1	MH820983	Aphididae	Aphidinae	Aphis	Aphis fabae	Solanaceae	Solanum	Solanum nigrum	Fujian	Fuzhou
H46	HL_20160411_4	MH820994	Aphididae	Aphidinae	Aphis	Aphis fabae	Solanaceae	Solanum	Solanum nigrum	Fujian	Fuzhou
H46	HL_20150502_3	MH821005	Aphididae	Aphidinae	Aphis	Aphis fabae	Solanaceae	Solanum	Solanum nigrum	Fujian	Quanzhou
H46	HL_20160426_3	MH821016	Aphididae	Aphidinae	Aphis	Aphis fabae	Umbelliferae	Cnidium	Cnidium sp.	Fujian	Fuzhou
H46	HL_20160505_4	MH821027	Aphididae	Aphidinae	Aphis	Aphis fabae	Solanaceae	Solanum	Solanum nigrum	Fujian	Fuzhou
H46	HL_20160505_5	MH821038	Aphididae	Aphidinae	Aphis	Aphis fabae	Solanaceae	Solanum	Solanum nigrum	Fujian	Fuzhou
H46	HL_20160509_3	MH821049	Aphididae	Aphidinae	Aphis	Aphis fabae	Solanaceae	Solanum	Solanum nigrum	Fujian	Fuzhou
H46	HL_20160513_3	MH821060	Aphididae	Aphidinae	Aphis	Aphis fabae	Solanaceae	Solanum	Solanum nigrum	Fujian	Fuzhou
H46	HL_20160524_2	MH821063	Aphididae	Aphidinae	Aphis	Aphis fabae	Solanaceae	Solanum	Solanum nigrum	Fujian	Fuzhou
H46	HL_20160525_9	MH821065	Aphididae	Aphidinae	Aphis	Aphis fabae	Solanaceae	Solanum	Solanum nigrum	Fujian	Fuzhou
H46	HL_20160527_2	MH821066	Aphididae	Aphidinae	Aphis	Aphis fabae	Solanaceae	Solanum	Solanum nigrum	Fujian	Fuzhou
H46	HL_20160627_2	MH821067	Aphididae	Aphidinae	Aphis	Aphis fabae	Solanaceae	Solanum	Solanum nigrum	Fujian	Fuzhou
H46	HL_zld20171109_12	MH821068	Aphididae	Aphidinae	Aphis	Aphis fabae	Araliaceae	Hedera	Hedera nepalensis	Yunnan	Kunming
H46	HL_zld20171109_14	MH821069	Aphididae	Aphidinae	Aphis	Aphis fabae	Araliaceae	Hedera	Hedera nepalensis	Yunnan	Kunming
H48	HL_20151208_1	MH821070	Aphididae	Aphidinae	Aphis	Aphis farinosa	Salicaceae	Salix	Salix sp.	Fujian	Fuzhou
H48	HL_20151228_2	MH821071	Aphididae	Aphidinae	Aphis	Aphis farinosa	Salicaceae	Salix	Salix sp.	Fujian	Fuzhou
H49	HL_20170922_12	MH821072	Aphididae	Aphidinae	Aphis	Aphis glycines	Leguminosae	Glycine	Glycine max	Fujian	Fuzhou
H49	HL_20150610_3	MH821073	Aphididae	Aphidinae	Aphis	Aphis glycines				Fujian	Xiamen
H49	HL_20151010_1	MH821074	Aphididae	Aphidinae	Aphis	Aphis glycines	Leguminosae	Glycine	Glycine max	Fujian	Fuzhou
H49	HL_20160727_1	MH821076	Aphididae	Aphidinae	Aphis	Aphis glycines	Leguminosae	Glycine	Glycine max	Fujian	Wuyishan
H49	HL_20160728_4	MH821077	Aphididae	Aphidinae	Aphis	Aphis glycines	Leguminosae	Glycine	Glycine max	Fujian	Wuyishan
H49	HL_20160729_22	MH821078	Aphididae	Aphidinae	Aphis	Aphis glycines	Leguminosae	Glycine	Glycine max	Fujian	Wuyishan
H50	HL_20170205_3	MH821079	Aphididae	Aphidinae	Aphis	Aphis gossypii	Malvaceae	Hibiscus	Hibiscus rosa sinensis	Guangdong	Shenzhen
H50	HL_20170303_18	MH821080	Aphididae	Aphidinae	Aphis	Aphis gossypii	Rutaceae	Citrus	Citrus reticulata	Fujian	Fuzhou
H50	HL_20170312_1	MH821081	Aphididae	Aphidinae	Aphis	Aphis gossypii	Araliaceae	Schefflera	Schefflera octophylla	Fujian	Fuzhou
H50	HL_20170312_2	MH821082	Aphididae	Aphidinae	Aphis	Aphis gossypii	Malvaceae	Hibiscus	Hibiscus rosa sinensis	Fujian	Fuzhou
H50	HL_20170312_5	MH821083	Aphididae	Aphidinae	Aphis	Aphis gossypii	Myrtaceae	Psidium	Psidium guajava	Fujian	Fuzhou
H50	HL_20170312_6	MH821084	Aphididae	Aphidinae	Aphis	Aphis gossypii	Punicaceae	Punica	Punica granatum	Fujian	Fuzhou
H50	HL_20170314_1	MH821085	Aphididae	Aphidinae	Aphis	Aphis gossypii	Verbenaceae	Duranta	Duranta repens	Fujian	Fuzhou
H50	HL_20170314_3	MH821087	Aphididae	Aphidinae	Aphis	Aphis gossypii	Malvaceae	Hibiscus	Hibiscus mutabilis	Fujian	Fuzhou
H50	HL_20170317_1	MH821088	Aphididae	Aphidinae	Aphis	Aphis gossypii	Verbenaceae	Duranta	Duranta repens	Fujian	Fuzhou
H50	HL_20170317_9	MH821089	Aphididae	Aphidinae	Aphis	Aphis gossypii	Punicaceae	Punica	Punica granatum	Fujian	Fuzhou
H50	HL_20170318_1	MH821090	Aphididae	Aphidinae	Aphis	Aphis gossypii	Verbenaceae	Duranta	Duranta repens	Fujian	Fuzhou
H50	HL_20170318_4	MH821091	Aphididae	Aphidinae	Aphis	Aphis gossypii	Moraceae	Ficus	Ficus sp.	Fujian	Fuzhou
H50	HL_20170326_8	MH821092	Aphididae	Aphidinae	Aphis	Aphis gossypii	Moraceae	Ficus	Ficus altissima	Fujian	Fuzhou
H50	HL_20170328_8	MH821093	Aphididae	Aphidinae	Aphis	Aphis gossypii	Rutaceae	Citrus	Citrus maxima	Fujian	Fuzhou
H50	HL_20170328_11	MH821094	Aphididae	Aphidinae	Aphis	Aphis gossypii	Rosaceae	Pyrus	Pyrus sp.	Fujian	Fuzhou
H50	HL_20170402_14	MH821095	Aphididae	Aphidinae	Aphis	Aphis gossypii	Punicaceae	Punica	Punica granatum	Fujian	Fuding
H50	HL_20170402_25	MH821096	Aphididae	Aphidinae	Aphis	Aphis gossypii	Pittosporaceae	Pittosporum	Pittosporum tobira	Fujian	Fuding
H50	HL_20170403_4	MH821098	Aphididae	Aphidinae	Aphis	Aphis gossypii	Moraceae	Ficus	Ficus sp.	Fujian	Fuding
H50	HL_20170409_10	MH821099	Aphididae	Aphidinae	Aphis	Aphis gossypii	Punicaceae	Punica	Punica granatum	Fujian	Fuzhou
H50	HL_20170415_7	MH821100	Aphididae	Aphidinae	Aphis	Aphis gossypii	Verbenaceae	Duranta	Duranta repens	Fujian	Fuzhou
H50	HL_20170419_6	MH821101	Aphididae	Aphidinae	Aphis	Aphis gossypii	Moraceae	Ficus	Ficus sp.	Fujian	Fuzhou
H50	HL_20170423_2	MH821102	Aphididae	Aphidinae	Aphis	Aphis gossypii	Salicaceae	Salix	Salix babylonica	Fujian	Fuzhou
H50	HL_20170429_31	MH821103	Aphididae	Aphidinae	Aphis	Aphis gossypii	Leguminosae			Zhejiang	Hangzhou
H50	HL_20170507_11	MH821104	Aphididae	Aphidinae	Aphis	Aphis gossypii	Verbenaceae	Clerodendrum	Clerodendrum cyrtophyllum	Fujian	Fuzhou
H50	HL_20170518_1	MH821105	Aphididae	Aphidinae	Aphis	Aphis gossypii	Malvaceae	Hibiscus	Hibiscus mutabilis	Fujian	Fuzhou
H50	HL_20170518_18	MH821106	Aphididae	Aphidinae	Aphis	Aphis gossypii	Malvaceae	Hibiscus	Hibiscus mutabilis	Fujian	Fuzhou
H50	HL_20170518_19	MH821107	Aphididae	Aphidinae	Aphis	Aphis gossypii	Malvaceae	Hibiscus	Hibiscus mutabilis	Fujian	Fuzhou
H50	HL_20170520_7	MH821110	Aphididae	Aphidinae	Aphis	Aphis gossypii	Leguminosae	Albizia	Albizia falcataria	Fujian	Fuzhou
H50	HL_20170527_4	MH821111	Aphididae	Aphidinae	Aphis	Aphis gossypii	Malvaceae	Hibiscus	Hibiscus mutabilis	Fujian	Fuzhou
H51	HL_20170527_5	MH821112	Aphididae	Aphidinae	Aphis	Aphis gossypii	Leguminosae	Albizia	Albizia falcataria	Fujian	Fuzhou
H50	HL_20170527_7	MH821113	Aphididae	Aphidinae	Aphis	Aphis gossypii	Acanthaceae	Ruellia	Ruellia brittoniana	Fujian	Fuzhou
H50	HL_20170529_5	MH821114	Aphididae	Aphidinae	Aphis	Aphis gossypii	Acanthaceae	Odontonema	Odontonema strictum	Fujian	Fuzhou
H50	HL_20170606_1	MH821115	Aphididae	Aphidinae	Aphis	Aphis gossypii	Leguminosae	Bauhinia	Bauhinia purpurea	Fujian	Fuzhou
H50	HL_20170606_5	MH821116	Aphididae	Aphidinae	Aphis	Aphis gossypii	Leguminosae	Bauhinia	Bauhinia purpurea	Fujian	Fuzhou
H50	HL_20170213_1	MH821117	Aphididae	Aphidinae	Aphis	Aphis gossypii	Araliaceae	Schefflera	Schefflera octophylla	Fujian	Fuzhou
H50	HL_20170609_14	MH821118	Aphididae	Aphidinae	Aphis	Aphis gossypii	Rubiaceae	Ixora	Ixora chinensis	Fujian	Fuzhou
H50	HL_20170213_3	MH821119	Aphididae	Aphidinae	Aphis	Aphis gossypii	Myrtaceae	Psidium	Psidium guajava	Fujian	Fuzhou
H52	HL_20170610_1	MH821121	Aphididae	Aphidinae	Aphis	Aphis gossypii	Crassulaceae	Sempervivum	Sempervivum tectorum	Fujian	Fuzhou
H50	HL_20170614_10	MH821122	Aphididae	Aphidinae	Aphis	Aphis gossypii	Verbenaceae	Clerodendrum	Clerodendrum cyrtophyllum	Fujian	Fuzhou
H50	HL_20170614_11	MH821123	Aphididae	Aphidinae	Aphis	Aphis gossypii	Malvaceae	Abelmoschus	Abelmoschus esculentus	Fujian	Fuzhou
H53	HL_20170614_14	MH821124	Aphididae	Aphidinae	Aphis	Aphis gossypii	Araceae	Colocasia	Colocasia esculenta	Fujian	Fuzhou
H50	HL_20170804_4	MH821125	Aphididae	Aphidinae	Aphis	Aphis gossypii	Malvaceae	Hibiscus	Hibiscus mutabilis	Yunnan	Kunming
H50	HL_20170810_2	MH821126	Aphididae	Aphidinae	Aphis	Aphis gossypii	Rubiaceae	Gardenia	Gardenia jasminoides	Yunnan	Xishuangbanna
H50	HL_20170810_4	MH821127	Aphididae	Aphidinae	Aphis	Aphis gossypii	Verbenaceae	Duranta	Duranta repens	Yunnan	Xishuangbanna
H54	HL_20170811_1	MH821128	Aphididae	Aphidinae	Aphis	Aphis gossypii	Liliaceae	Rohdea	Rohdea japonica	Yunnan	Xishuangbanna
H50	HL_20170811_4	MH821129	Aphididae	Aphidinae	Aphis	Aphis gossypii	Malvaceae	Hibiscus	Hibiscus rosa sinensis	Yunnan	Xishuangbanna
H50	HL_20170811_5	MH821130	Aphididae	Aphidinae	Aphis	Aphis gossypii	Rubiaceae	Ixora	Ixora chinensis	Yunnan	Xishuangbanna
H50	HL_20170811_10	MH821132	Aphididae	Aphidinae	Aphis	Aphis gossypii	Rubiaceae	Ixora	Ixora chinensis	Yunnan	Xishuangbanna
H50	HL_20170813_9	MH821133	Aphididae	Aphidinae	Aphis	Aphis gossypii	Leguminosae	Bauhinia	Bauhinia purpurea	Yunnan	Xishuangbanna
H50	HL_20170814_14	MH821134	Aphididae	Aphidinae	Aphis	Aphis gossypii	Verbenaceae	Clerodendrum	Clerodendrum cyrtophyllum	Yunnan	Xishuangbanna
H55	HL_20170218_1	MH821135	Aphididae	Aphidinae	Aphis	Aphis gossypii	Melastomataceae	Melastoma	Melastoma candidum	Fujian	Fuzhou
H50	HL_20170919_2	MH821136	Aphididae	Aphidinae	Aphis	Aphis gossypii	Compositae	Aster	Aster subulatus	Fujian	Fuzhou
H50	HL_20170926_6	MH821137	Aphididae	Aphidinae	Aphis	Aphis gossypii	Verbenaceae	Clerodendrum	Clerodendrum cyrtophyllum	Fujian	Fuzhou
H55	HL_20170926_15	MH821138	Aphididae	Aphidinae	Aphis	Aphis gossypii	Melastomataceae	Melastoma	Melastoma candidum	Fujian	Fuzhou
H56	HL_20170218_4	MH821139	Aphididae	Aphidinae	Aphis	Aphis gossypii	Compositae	Crassocephalum	Crassocephalum crepidioides	Fujian	Fuzhou
H50	HL_20170219_10	MH821140	Aphididae	Aphidinae	Aphis	Aphis gossypii	Compositae	Gnaphalium	Gnaphalium affine	Fujian	Fuzhou
H57	HL_20170205_2	MH821141	Aphididae	Aphidinae	Aphis	Aphis gossypii	Melastomataceae	Melastoma	Melastoma candidum	Guangdong	Shenzhen
H50	HL_20170303_4	MH821143	Aphididae	Aphidinae	Aphis	Aphis gossypii	Verbenaceae	Duranta	Duranta repens	Fujian	Fuzhou
H50	HL_20150620_1	MH821144	Aphididae	Aphidinae	Aphis	Aphis gossypii	Compositae			Fujian	Fuzhou
H58	HL_20150802_6	MH821145	Aphididae	Aphidinae	Aphis	Aphis gossypii	Rubiaceae	Gardenia	Gardenia jasminoides	Shanxi	Hanzhong
H50	HL_20150822_8	MH821146	Aphididae	Aphidinae	Aphis	Aphis gossypii	Labiatae	Salvia	Salvia splendens	Sichuan	Leshan
H50	HL_20150919_2	MH821147	Aphididae	Aphidinae	Aphis	Aphis gossypii	Myrtaceae	Psidium	Psidium guajava	Fujian	Fuzhou
H56	HL_20151010_5	MH821148	Aphididae	Aphidinae	Aphis	Aphis gossypii	Compositae			Fujian	Fuzhou
H50	HL_20151103_2	MH821149	Aphididae	Aphidinae	Aphis	Aphis gossypii	Euphorbiaceae	Euphorbia	Euphorbia hirta	Fujian	Fuzhou
H50	HL_20151106_2	MH821150	Aphididae	Aphidinae	Aphis	Aphis gossypii	Malvaceae	Hibiscus	Hibiscus syriacus	Fujian	Fuzhou
H50	HL_20151218_3	MH821151	Aphididae	Aphidinae	Aphis	Aphis gossypii	Verbenaceae	Clerodendrum	Clerodendrum cyrtophyllum	Fujian	Fuzhou
H55	HL_20151218_5	MH821152	Aphididae	Aphidinae	Aphis	Aphis gossypii	Melastomataceae	Melastoma	Melastoma candidum	Fujian	Fuzhou
H50	HL_20150417_14	MH821154	Aphididae	Aphidinae	Aphis	Aphis gossypii	Salicaceae	Salix	Salix babylonica	Fujian	Fuzhou
H50	HL_20151230_5	MH821155	Aphididae	Aphidinae	Aphis	Aphis gossypii	Verbenaceae	Duranta	Duranta repens	Fujian	Fuzhou
H50	HL_20160104_1	MH821156	Aphididae	Aphidinae	Aphis	Aphis gossypii	Malvaceae	Hibiscus	Hibiscus syriacus	Fujian	Fuzhou
H50	HL_20160118_1	MH821157	Aphididae	Aphidinae	Aphis	Aphis gossypii	Malvaceae	Hibiscus	Hibiscus syriacus	Fujian	Fuzhou
H50	HL_20160118_4	MH821158	Aphididae	Aphidinae	Aphis	Aphis gossypii				Fujian	Fuzhou
H55	HL_20160123_1	MH821159	Aphididae	Aphidinae	Aphis	Aphis gossypii	Melastomataceae	Melastoma	Melastoma candidum	Fujian	Xiamen
H50	HL_20160131_1	MH821160	Aphididae	Aphidinae	Aphis	Aphis gossypii	Compositae	Artemisia	Artemisia sp.	Fujian	Xiamen
H50	HL_20160131_10	MH821161	Aphididae	Aphidinae	Aphis	Aphis gossypii	Malvaceae	Hibiscus	Hibiscus rosa sinensis	Fujian	Xiamen
H52	HL_20160131_11	MH821162	Aphididae	Aphidinae	Aphis	Aphis gossypii	Crassulaceae			Fujian	Xiamen
H52	HL_20160131_12	MH821163	Aphididae	Aphidinae	Aphis	Aphis gossypii	Crassulaceae	Bryophyllum	Bryophyllum pinnatum	Fujian	Xiamen
H50	HL_20160219_5	MH821165	Aphididae	Aphidinae	Aphis	Aphis gossypii	Compositae	Tridax	Tridax procumbens	Hainan	Sanya
H50	HL_20160219_7	MH821166	Aphididae	Aphidinae	Aphis	Aphis gossypii	Compositae	Tridax	Tridax procumbens	Hainan	Sanya
H50	HL_20160221_5	MH821167	Aphididae	Aphidinae	Aphis	Aphis gossypii	Malvaceae	Hibiscus	Hibiscus rosa sinensis	Hainan	Haikou
H59	HL_20160226_1	MH821168	Aphididae	Aphidinae	Aphis	Aphis gossypii	Commelinaceae	Commelina	Commelina communis	Fujian	Fuzhou
H59	HL_20160304_2	MH821169	Aphididae	Aphidinae	Aphis	Aphis gossypii	Commelinaceae	Commelina	Commelina communis	Fujian	Fuzhou
H55	HL_20160307_4	MH821170	Aphididae	Aphidinae	Aphis	Aphis gossypii	Melastomataceae	Melastoma	Melastoma candidum	Fujian	Fuzhou
H50	HL_20160307_6	MH821171	Aphididae	Aphidinae	Aphis	Aphis gossypii	Myrtaceae	Syzygium	Syzygium jambos	Fujian	Fuzhou
H50	HL_20160321_3	MH821172	Aphididae	Aphidinae	Aphis	Aphis gossypii	Rosaceae	Pyrus	Pyrus sp.	Fujian	Fuzhou
H60	HL_20160328_3	MH821173	Aphididae	Aphidinae	Aphis	Aphis gossypii	Melastomataceae	Melastoma	Melastoma candidum	Fujian	Fuzhou
H50	HL_20160408_6	MH821174	Aphididae	Aphidinae	Aphis	Aphis gossypii	Rosaceae	Pyrus	Pyrus sp.	Fujian	Fuzhou
H55	HL_20160411_9	MH821176	Aphididae	Aphidinae	Aphis	Aphis gossypii	Melastomataceae	Melastoma	Melastoma candidum	Fujian	Fuzhou
H50	HL_20160413_12	MH821177	Aphididae	Aphidinae	Aphis	Aphis gossypii	Salicaceae	Salix	Salix babylonica	Fujian	Fuzhou
H50	HL_20160414_2	MH821178	Aphididae	Aphidinae	Aphis	Aphis gossypii	Moraceae	Ficus	Ficus sp.	Fujian	Fuzhou
H50	HL_20150509_1	MH821179	Aphididae	Aphidinae	Aphis	Aphis gossypii	Oxalidaceae	Averrhoa	Averrhoa carambola	Fujian	Fuzhou
H50	HL_20160503_7	MH821180	Aphididae	Aphidinae	Aphis	Aphis gossypii	Verbenaceae	Clerodendrum	Clerodendrum cyrtophyllum	Fujian	Fuzhou
H50	HL_20150509_3	MH821181	Aphididae	Aphidinae	Aphis	Aphis gossypii	Myrtaceae	Psidium	Psidium guajava	Fujian	Fuzhou
H50	HL_20160605_10	MH821182	Aphididae	Aphidinae	Aphis	Aphis gossypii	Verbenaceae	Clerodendrum	Clerodendrum cyrtophyllum	Fujian	Fuzhou
H50	HL_20160617_3	MH821183	Aphididae	Aphidinae	Aphis	Aphis gossypii	Acanthaceae	Ruellia	Ruellia brittoniana	Fujian	Fuzhou
H50	HL_20160617_4	MH821184	Aphididae	Aphidinae	Aphis	Aphis gossypii	Acanthaceae	Ruellia	Ruellia brittoniana	Fujian	Fuzhou
H61	HL_20160802_3	MH821185	Aphididae	Aphidinae	Aphis	Aphis gossypii	Hamamelidaceae	Liquidambar	Liquidambar formosana	Fujian	Wuyishan
H62	HL_20160802_9	MH821187	Aphididae	Aphidinae	Aphis	Aphis gossypii				Fujian	Wuyishan
H63	HL_20161029_7	MH821188	Aphididae	Aphidinae	Aphis	Aphis gossypii	Melastomataceae	Melastoma	Melastoma candidum	Fujian	Fuzhou
H64	HL_20161122_2	MH821189	Aphididae	Aphidinae	Aphis	Aphis gossypii	Verbenaceae	Duranta	Duranta repens	Fujian	Fuzhou
H56	HL_20161205_6	MH821190	Aphididae	Aphidinae	Aphis	Aphis gossypii	Compositae	Ageratum	Ageratum conyzoides	Fujian	Fuzhou
H50	HL_20161207_3	MH821191	Aphididae	Aphidinae	Aphis	Aphis gossypii	Solanaceae	Solanum	Solanum nigrum	Fujian	Fuzhou
H65	HL_20161207_6	MH821192	Aphididae	Aphidinae	Aphis	Aphis gossypii				Fujian	Fuzhou
H50	HL_20170115_2	MH821193	Aphididae	Aphidinae	Aphis	Aphis gossypii	Malvaceae	Hibiscus	Hibiscus rosa sinensis	Fujian	Xiamen
H50	HL_20170115_3	MH821194	Aphididae	Aphidinae	Aphis	Aphis gossypii	Apocynaceae	Nerium	Nerium indicum	Fujian	Xiamen
H50	HL_20170116_1	MH821195	Aphididae	Aphidinae	Aphis	Aphis gossypii	Moraceae	Ficus	Ficus microcarpa	Fujian	Xiamen
H50	HL_zld20171029_8	MH821196	Aphididae	Aphidinae	Aphis	Aphis gossypii	Solanaceae	Capsicum	Capsicum annuum	Guangxi	Yulin
H50	HL_zld20171029_11	MH821198	Aphididae	Aphidinae	Aphis	Aphis gossypii	Compositae	Bidens	Bidens sp.	Guangxi	Yulin
H50	HL_zld20171029_12	MH821199	Aphididae	Aphidinae	Aphis	Aphis gossypii	Leguminosae	Cassia	Cassia occidentalis	Guangxi	Yulin
H50	HL_zld20171029_13	MH821200	Aphididae	Aphidinae	Aphis	Aphis gossypii	Leguminosae	Cassia	Cassia occidentalis	Guangxi	Yulin
H50	HL_zld20171029_15	MH821201	Aphididae	Aphidinae	Aphis	Aphis gossypii	Compositae	Bidens	Bidens sp.	Guangxi	Yulin
H50	HL_zld20171029_17	MH821202	Aphididae	Aphidinae	Aphis	Aphis gossypii	Malvaceae	Hibiscus	Hibiscus rosa sinensis	Guangxi	Yulin
H50	HL_zld20171029_18	MH821203	Aphididae	Aphidinae	Aphis	Aphis gossypii	Compositae			Guangxi	Yulin
H50	HL_zld20171029_19	MH821204	Aphididae	Aphidinae	Aphis	Aphis gossypii	Malvaceae	Hibiscus	Hibiscus rosa sinensis	Guangxi	Yulin
H50	HL_zld20171029_21	MH821205	Aphididae	Aphidinae	Aphis	Aphis gossypii	Boraginaceae	Carmona	Carmona microphylla	Guangxi	Yulin
H50	HL_zld20171029_22	MH821206	Aphididae	Aphidinae	Aphis	Aphis gossypii	Verbenaceae	Duranta	Duranta repens	Guangxi	Yulin
H50	HL_zld20171031_7	MH821207	Aphididae	Aphidinae	Aphis	Aphis gossypii	Verbenaceae	Tectona	Tectona grandis	Guangxi	Chongzuo
H50	HL_zld20171031_9	MH821209	Aphididae	Aphidinae	Aphis	Aphis gossypii	Rubiaceae	Ixora	Ixora chinensis	Guangxi	Chongzuo
H50	HL_zld20171031_14	MH821210	Aphididae	Aphidinae	Aphis	Aphis gossypii	Boraginaceae	Carmona	Carmona microphylla	Guangxi	Chongzuo
H50	HL_zld20171101_3	MH821211	Aphididae	Aphidinae	Aphis	Aphis gossypii	Euphorbiaceae	Euphorbia	Euphorbia hirta	Guangxi	Chongzuo
H50	HL_zld20171101_4	MH821212	Aphididae	Aphidinae	Aphis	Aphis gossypii	Verbenaceae	Duranta	Duranta repens	Guangxi	Chongzuo
H50	HL_zld20171101_7	MH821213	Aphididae	Aphidinae	Aphis	Aphis gossypii	Verbenaceae	Duranta	Duranta repens	Guangxi	Chongzuo
H50	HL_zld20171101_8	MH821214	Aphididae	Aphidinae	Aphis	Aphis gossypii	Verbenaceae	Duranta	Duranta repens	Guangxi	Chongzuo
H50	HL_zld20171101_9	MH821215	Aphididae	Aphidinae	Aphis	Aphis gossypii	Verbenaceae	Duranta	Duranta repens	Guangxi	Chongzuo
H50	HL_zld20171101_11	MH821216	Aphididae	Aphidinae	Aphis	Aphis gossypii	Compositae	Bidens	Bidens pilosa	Guangxi	Chongzuo
H50	HL_zld20171101_12	MH821217	Aphididae	Aphidinae	Aphis	Aphis gossypii	Rubiaceae	Ixora	Ixora chinensis	Guangxi	Chongzuo
H50	HL_zld20171101_15	MH821218	Aphididae	Aphidinae	Aphis	Aphis gossypii	Solanaceae	Solanum	Solanum nigrum	Guangxi	Chongzuo
H50	HL_zld20171101_16	MH821221	Aphididae	Aphidinae	Aphis	Aphis gossypii	Malvaceae	Hibiscus	Hibiscus rosa sinensis	Guangxi	Chongzuo
H50	HL_zld20171101_17	MH821222	Aphididae	Aphidinae	Aphis	Aphis gossypii	Malvaceae	Abelmoschus	Abelmoschus esculentus	Guangxi	Chongzuo
H50	HL_zld20171102_2	MH821223	Aphididae	Aphidinae	Aphis	Aphis gossypii	Verbenaceae	Duranta	Duranta repens	Guangxi	Chongzuo
H66	HL_zld20171102_9	MH821224	Aphididae	Aphidinae	Aphis	Aphis gossypii				Guangxi	Chongzuo
H50	HL_zld20171102_10	MH821225	Aphididae	Aphidinae	Aphis	Aphis gossypii	Euphorbiaceae	Acalypha	Acalypha wilkesiana	Guangxi	Chongzuo
H67	HL_zld20171102_14	MH821226	Aphididae	Aphidinae	Aphis	Aphis gossypii	Vitaceae	Cayratia	Cayratia japonica	Guangxi	Chongzuo
H50	HL_zld20171103_6	MH821227	Aphididae	Aphidinae	Aphis	Aphis gossypii	Compositae	Crassocephalum	Crassocephalum crepidioides	Guangxi	Chongzuo
H50	HL_zld20171103_7	MH821228	Aphididae	Aphidinae	Aphis	Aphis gossypii	Solanaceae	Capsicum	Capsicum annuum	Guangxi	Chongzuo
H50	HL_zld20171103_9	MH821229	Aphididae	Aphidinae	Aphis	Aphis gossypii	Verbenaceae	Duranta	Duranta repens	Guangxi	Chongzuo
H50	HL_zld20171103_10	MH821230	Aphididae	Aphidinae	Aphis	Aphis gossypii	Malvaceae	Hibiscus	Hibiscus rosa sinensis	Guangxi	Chongzuo
H50	HL_zld20171103_21	MH821232	Aphididae	Aphidinae	Aphis	Aphis gossypii	Pittosporaceae	Pittosporum	Pittosporum tobira	Guangxi	Chongzuo
H50	HL_zld20171105_1	MH821233	Aphididae	Aphidinae	Aphis	Aphis gossypii	Verbenaceae	Duranta	Duranta repens	Guangxi	Pingguo
H50	HL_zld20171022_10	MH821234	Aphididae	Aphidinae	Aphis	Aphis gossypii	Boraginaceae	Carmona	Carmona microphylla	Guangdong	Maoming
H50	HL_zld20171105_3	MH821235	Aphididae	Aphidinae	Aphis	Aphis gossypii	Boraginaceae	Carmona	Carmona microphylla	Guangxi	Pingguo
H50	HL_zld20171105_15	MH821236	Aphididae	Aphidinae	Aphis	Aphis gossypii	Boraginaceae	Carmona	Carmona microphylla	Guangxi	Pingguo
H50	HL_zld20171022_13	MH821237	Aphididae	Aphidinae	Aphis	Aphis gossypii	Verbenaceae	Duranta	Duranta repens	Guangdong	Maoming
H50	HL_zld20171109_4	MH821238	Aphididae	Aphidinae	Aphis	Aphis gossypii	Verbenaceae	Duranta	Duranta repens	Yunnan	Kunming
H50	HL_zld20171022_17	MH821239	Aphididae	Aphidinae	Aphis	Aphis gossypii	Verbenaceae	Duranta	Duranta repens	Guangdong	Maoming
H50	HL_zld20171020_2	MH821240	Aphididae	Aphidinae	Aphis	Aphis gossypii	Boraginaceae	Carmona	Carmona microphylla	Guangdong	Jieyang
H50	HL_zld20171022_20	MH821241	Aphididae	Aphidinae	Aphis	Aphis gossypii	Rubiaceae	Ixora	Ixora chinensis	Guangdong	Maoming
H50	HL_zld20171023_1	MH821243	Aphididae	Aphidinae	Aphis	Aphis gossypii	Urticaceae	Pilea	Pilea pumila	Guangdong	Maoming
H50	HL_zld20171023_4	MH821244	Aphididae	Aphidinae	Aphis	Aphis gossypii	Compositae	Bidens	Bidens pilosa	Guangdong	Maoming
H50	HL_zld20171023_5	MH821245	Aphididae	Aphidinae	Aphis	Aphis gossypii	Acanthaceae	Ruellia	Ruellia brittoniana	Guangdong	Maoming
H50	HL_zld20171118_5	MH821246	Aphididae	Aphidinae	Aphis	Aphis gossypii	Verbenaceae	Duranta	Duranta repens	Yunnan	Pudong
H50	HL_zld20171023_6	MH821247	Aphididae	Aphidinae	Aphis	Aphis gossypii	Acanthaceae	Ruellia	Ruellia brittoniana	Guangdong	Maoming
H50	HL_zld20171118_6	MH821248	Aphididae	Aphidinae	Aphis	Aphis gossypii	Malvaceae	Hibiscus	Hibiscus rosa sinensis	Yunnan	Pudong
H50	HL_zld20171118_8	MH821249	Aphididae	Aphidinae	Aphis	Aphis gossypii	Verbenaceae	Duranta	Duranta repens	Yunnan	Pudong
H50	HL_zld20171118_19	MH821250	Aphididae	Aphidinae	Aphis	Aphis gossypii	Acanthaceae	Ruellia	Ruellia brittoniana	Yunnan	Pudong
H59	HL_zld20171023_8	MH821251	Aphididae	Aphidinae	Aphis	Aphis gossypii	Commelinaceae	Commelina	Commelina communis	Guangdong	Maoming
H50	HL_zld20171119_9	MH821252	Aphididae	Aphidinae	Aphis	Aphis gossypii	Liliaceae	Aloe	Aloe vera	Yunnan	Pudong
H50	HL_zld20171121_6	MH821254	Aphididae	Aphidinae	Aphis	Aphis gossypii				Yunnan	Lincang
H50	HL_zld20171121_9	MH821255	Aphididae	Aphidinae	Aphis	Aphis gossypii	Malvaceae	Hibiscus	Hibiscus rosa sinensis	Yunnan	Lincang
H50	HL_zld20171123_9	MH821256	Aphididae	Aphidinae	Aphis	Aphis gossypii	Verbenaceae	Duranta	Duranta repens	Yunnan	Baoshan
H50	HL_zld20171123_10	MH821257	Aphididae	Aphidinae	Aphis	Aphis gossypii	Solanaceae	Capsicum	Capsicum annuum	Yunnan	Baoshan
H50	HL_zld20171123_16	MH821258	Aphididae	Aphidinae	Aphis	Aphis gossypii	Malvaceae	Hibiscus	Hibiscus rosa sinensis	Yunnan	Baoshan
H50	HL_zld20171023_14	MH821259	Aphididae	Aphidinae	Aphis	Aphis gossypii	Verbenaceae	Duranta	Duranta repens	Guangdong	Maoming
H68	HL_zld20171023_18	MH821260	Aphididae	Aphidinae	Aphis	Aphis gossypii	Compositae	Bidens	Bidens pilosa	Guangdong	Maoming
H68	HL_zld20171024_8	MH821261	Aphididae	Aphidinae	Aphis	Aphis gossypii	Compositae	Bidens	Bidens pilosa	Guangdong	Maoming
H50	HL_zld20171025_4	MH821262	Aphididae	Aphidinae	Aphis	Aphis gossypii	Boraginaceae	Carmona	Carmona microphylla	Guangdong	Maoming
H50	HL_zld20171025_6	MH821263	Aphididae	Aphidinae	Aphis	Aphis gossypii	Boraginaceae	Carmona	Carmona microphylla	Guangdong	Maoming
H50	HL_zld20171025_7	MH821265	Aphididae	Aphidinae	Aphis	Aphis gossypii	Rubiaceae	Ixora	Ixora chinensis	Guangdong	Maoming
H50	HL_zld20171027_7	MH821266	Aphididae	Aphidinae	Aphis	Aphis gossypii	Malvaceae	Hibiscus	Hibiscus rosa sinensis	Guangxi	Yulin
H50	HL_zld20171027_10	MH821267	Aphididae	Aphidinae	Aphis	Aphis gossypii	Verbenaceae	Duranta	Duranta repens	Guangxi	Yulin
H50	HL_zld20171027_15	MH821268	Aphididae	Aphidinae	Aphis	Aphis gossypii	Araliaceae	Schefflera	Schefflera octophylla	Guangxi	Yulin
H59	HL_zld20171027_18	MH821269	Aphididae	Aphidinae	Aphis	Aphis gossypii	Commelinaceae	Commelina	Commelina bengalensis	Guangxi	Yulin
H50	HL_zld20171027_19	MH821270	Aphididae	Aphidinae	Aphis	Aphis gossypii	Verbenaceae	Duranta	Duranta repens	Guangxi	Yulin
H50	HL_zld20171027_22	MH821271	Aphididae	Aphidinae	Aphis	Aphis gossypii	Boraginaceae	Carmona	Carmona microphylla	Guangxi	Yulin
H50	HL_zld20171027_23	MH821272	Aphididae	Aphidinae	Aphis	Aphis gossypii	Verbenaceae	Duranta	Duranta repens	Guangxi	Yulin
H50	HL_zld20171027_24	MH821273	Aphididae	Aphidinae	Aphis	Aphis gossypii	Leguminosae	Sesbania	Sesbania cannabina	Guangxi	Yulin
H50	HL_zld20171027_25	MH821274	Aphididae	Aphidinae	Aphis	Aphis gossypii	Verbenaceae	Duranta	Duranta repens	Guangxi	Yulin
H50	HL_zld20171027_26	MH821276	Aphididae	Aphidinae	Aphis	Aphis gossypii	Acanthaceae	Ruellia	Ruellia brittoniana	Guangxi	Yulin
H50	HL_zld20171029_1	MH821277	Aphididae	Aphidinae	Aphis	Aphis gossypii	Verbenaceae	Duranta	Duranta repens	Guangxi	Yulin
H69	HL_20150802_2	MH821278	Aphididae	Aphidinae	Aphis	Aphis kurosawai	Compositae	Artemisia	Artemisia sp.	Shanxi	Hanzhong
H69	HL_20160515_6	MH821279	Aphididae	Aphidinae	Aphis	Aphis kurosawai	Compositae	Artemisia	Artemisia sp.	Fujian	Fuzhou
H69	HL_20160525_7	MH821280	Aphididae	Aphidinae	Aphis	Aphis kurosawai	Compositae	Artemisia	Artemisia sp.	Fujian	Fuzhou
H69	HL_20160605_1	MH821281	Aphididae	Aphidinae	Aphis	Aphis kurosawai	Compositae	Artemisia	Artemisia sp.	Fujian	Fuzhou
H69	HL_20160608_1	MH821282	Aphididae	Aphidinae	Aphis	Aphis kurosawai	Compositae	Artemisia	Artemisia sp.	Fujian	Fuzhou
H69	HL_20160729_4	MH821283	Aphididae	Aphidinae	Aphis	Aphis kurosawai	Compositae			Fujian	Wuyishan
H70	HL_20170402_8	MH821284	Aphididae	Aphidinae	Aphis	Aphis nerii	Apocynaceae	Nerium	Nerium indicum	Fujian	Fuding
H70	HL_20170303_1	MH821285	Aphididae	Aphidinae	Aphis	Aphis nerii	Apocynaceae	Nerium	Nerium indicum	Fujian	Fuzhou
H70	HL_20150417_2	MH821287	Aphididae	Aphidinae	Aphis	Aphis nerii	Asclepiadaceae	Asclepias	Asclepias curassavica	Fujian	Fuzhou
H70	HL_20150909_1	MH821288	Aphididae	Aphidinae	Aphis	Aphis nerii	Asclepiadaceae	Asclepias	Asclepias curassavica	Fujian	Fuzhou
H70	HL_20150909_2	MH821289	Aphididae	Aphidinae	Aphis	Aphis nerii	Asclepiadaceae	Asclepias	Asclepias curassavica	Fujian	Fuzhou
H70	HL_20151102_2	MH821290	Aphididae	Aphidinae	Aphis	Aphis nerii	Asclepiadaceae	Asclepias	Asclepias curassavica	Fujian	Fuzhou
H70	HL_20160104_2	MH821291	Aphididae	Aphidinae	Aphis	Aphis nerii	Asclepiadaceae	Asclepias	Asclepias curassavica	Fujian	Fuzhou
H70	HL_20160115_1	MH821292	Aphididae	Aphidinae	Aphis	Aphis nerii	Asclepiadaceae	Asclepias	Asclepias curassavica	Fujian	Fuzhou
H70	HL_20160131_6	MH821293	Aphididae	Aphidinae	Aphis	Aphis nerii	Apocynaceae	Nerium	Nerium indicum	Fujian	Xiamen
H70	HL_20160217_5	MH821294	Aphididae	Aphidinae	Aphis	Aphis nerii	Apocynaceae	Nerium	Nerium indicum	Hainan	Sanya
H70	HL_20160219_1	MH821295	Aphididae	Aphidinae	Aphis	Aphis nerii	Apocynaceae	Nerium	Nerium indicum	Hainan	Sanya
H70	HL_20160219_3	MH821296	Aphididae	Aphidinae	Aphis	Aphis nerii				Hainan	Sanya
H70	HL_20160221_3	MH821298	Aphididae	Aphidinae	Aphis	Aphis nerii	Apocynaceae	Nerium	Nerium indicum	Hainan	Haikou
H70	HL_20150501_3	MH821299	Aphididae	Aphidinae	Aphis	Aphis nerii	Apocynaceae	Nerium	Nerium indicum	Fujian	Quanzhou
H70	HL_20160409_12	MH821300	Aphididae	Aphidinae	Aphis	Aphis nerii	Apocynaceae	Nerium	Nerium indicum	Fujian	Fuzhou
H70	HL_20160409_13	MH821301	Aphididae	Aphidinae	Aphis	Aphis nerii	Apocynaceae	Nerium	Nerium indicum	Fujian	Fuzhou
H71	HL_20150509_5	MH821302	Aphididae	Aphidinae	Aphis	Aphis nerii	Apocynaceae	Nerium	Nerium indicum	Fujian	Fuzhou
H70	HL_20150513_1	MH821303	Aphididae	Aphidinae	Aphis	Aphis nerii	Asclepiadaceae	Asclepias	Asclepias curassavica	Fujian	Fuzhou
H70	HL_20150513_2	MH821304	Aphididae	Aphidinae	Aphis	Aphis nerii	Asclepiadaceae	Asclepias	Asclepias curassavica	Fujian	Fuzhou
H70	HL_20150513_3	MH821305	Aphididae	Aphidinae	Aphis	Aphis nerii	Asclepiadaceae	Asclepias	Asclepias curassavica	Fujian	Fuzhou
H70	HL_20150513_4	MH821306	Aphididae	Aphidinae	Aphis	Aphis nerii	Asclepiadaceae	Asclepias	Asclepias curassavica	Fujian	Fuzhou
H70	HL_20150513_5	MH821307	Aphididae	Aphidinae	Aphis	Aphis nerii	Asclepiadaceae	Asclepias	Asclepias curassavica	Fujian	Fuzhou
H70	HL_20160815_4	MH821309	Aphididae	Aphidinae	Aphis	Aphis nerii	Apocynaceae	Nerium	Nerium indicum	Zhejiang	Linhai
H70	HL_20150513_6	MH821310	Aphididae	Aphidinae	Aphis	Aphis nerii	Asclepiadaceae	Asclepias	Asclepias curassavica	Fujian	Fuzhou
H70	HL_20150513_7	MH821311	Aphididae	Aphidinae	Aphis	Aphis nerii	Asclepiadaceae	Asclepias	Asclepias curassavica	Fujian	Fuzhou
H72	HL_20161029_3	MH821312	Aphididae	Aphidinae	Aphis	Aphis nerii	Ranunculaceae	Clematis	Clematis chinensis	Fujian	Fuzhou
H70	HL_20150513_8	MH821313	Aphididae	Aphidinae	Aphis	Aphis nerii	Asclepiadaceae	Asclepias	Asclepias curassavica	Fujian	Fuzhou
H70	HL_20161205_12	MH821314	Aphididae	Aphidinae	Aphis	Aphis nerii				Fujian	Fuzhou
H70	HL_20170117_3	MH821315	Aphididae	Aphidinae	Aphis	Aphis nerii	Apocynaceae	Nerium	Nerium indicum	Fujian	Xiamen
H70	HL_zld20171022_16	MH821316	Aphididae	Aphidinae	Aphis	Aphis nerii	Apocynaceae	Nerium	Nerium indicum	Guangdong	Maoming
H70	HL_zld20171123_14	MH821317	Aphididae	Aphidinae	Aphis	Aphis nerii	Apocynaceae	Nerium	Nerium indicum	Yunnan	Baoshan
H73	HL_20170403_25	MH821318	Aphididae	Aphidinae	Aphis	Aphis odinae	Anacardiaceae	Rhus	Rhus chinensis	Fujian	Fuding
H73	HL_20170414_18	MH821320	Aphididae	Aphidinae	Aphis	Aphis odinae	Oleaceae	Fraxinus	Fraxinus chinensis	Fujian	Fuzhou
H74	HL_20170422_4	MH821321	Aphididae	Aphidinae	Aphis	Aphis odinae	Araliaceae	Schefflera	Schefflera octophylla	Fujian	Fuzhou
H75	HL_20170422_5	MH821322	Aphididae	Aphidinae	Aphis	Aphis odinae	Anacardiaceae	Toxicodendron	Toxicodendron sylvestre	Fujian	Fuzhou
H76	HL_20170422_6	MH821323	Aphididae	Aphidinae	Aphis	Aphis odinae	Anacardiaceae	Toxicodendron	Toxicodendron sylvestre	Fujian	Fuzhou
H73	HL_20170507_3	MH821324	Aphididae	Aphidinae	Aphis	Aphis odinae	Rutaceae	Murraya	Murraya exotica	Fujian	Fuzhou
H77	HL_20170507_13	MH821325	Aphididae	Aphidinae	Aphis	Aphis odinae	Euphorbiaceae	Sapium	Sapium sebiferum	Fujian	Fuzhou
H77	HL_20170520_8	MH821326	Aphididae	Aphidinae	Aphis	Aphis odinae	Euphorbiaceae	Sapium	Sapium sebiferum	Fujian	Fuzhou
H77	HL_20170523_3	MH821327	Aphididae	Aphidinae	Aphis	Aphis odinae	Euphorbiaceae	Sapium	Sapium sebiferum	Fujian	Fuzhou
H73	HL_20170529_1	MH821328	Aphididae	Aphidinae	Aphis	Aphis odinae	Araliaceae	Schefflera	Schefflera octophylla	Fujian	Fuzhou
H73	HL_20170529_3	MH821329	Aphididae	Aphidinae	Aphis	Aphis odinae	Rutaceae	Murraya	Murraya exotica	Fujian	Fuzhou
H77	HL_20170529_13	MH821332	Aphididae	Aphidinae	Aphis	Aphis odinae	Euphorbiaceae	Sapium	Sapium sebiferum	Fujian	Fuzhou
H73	HL_20170529_16	MH821333	Aphididae	Aphidinae	Aphis	Aphis odinae	Araliaceae	Schefflera	Schefflera octophylla	Fujian	Fuzhou
H78	HL_20170529_18	MH821334	Aphididae	Aphidinae	Aphis	Aphis odinae	Rutaceae	Zanthoxylum		Fujian	Fuzhou
H79	HL_20170810_1	MH821335	Aphididae	Aphidinae	Aphis	Aphis odinae				Yunnan	Xishuangbanna
H73	HL_20170926_12	MH821336	Aphididae	Aphidinae	Aphis	Aphis odinae	Araliaceae	Schefflera	Schefflera octophylla	Fujian	Fuzhou
H73	HL_20170926_18	MH821337	Aphididae	Aphidinae	Aphis	Aphis odinae	Anacardiaceae	Rhus	Rhus chinensis	Fujian	Fuzhou
H77	HL_20150610_1	MH821338	Aphididae	Aphidinae	Aphis	Aphis odinae	Euphorbiaceae	Sapium	Sapium sebiferum	Fujian	Fuzhou
H77	HL_20150610_2	MH821339	Aphididae	Aphidinae	Aphis	Aphis odinae	Euphorbiaceae	Sapium	Sapium sebiferum	Fujian	Fuzhou
H73	HL_20150820_6	MH821340	Aphididae	Aphidinae	Aphis	Aphis odinae	Pittosporaceae	Pittosporum	Pittosporum tobira	Sichuan	Dongmeishan
H77	HL_20150913_1	MH821341	Aphididae	Aphidinae	Aphis	Aphis odinae	Euphorbiaceae	Sapium	Sapium sebiferum	Fujian	Fuzhou
H80	HL_20151218_2	MH821343	Aphididae	Aphidinae	Aphis	Aphis odinae	Anacardiaceae	Rhus	Rhus chinensis	Fujian	Fuzhou
H80	HL_20160406_5	MH821344	Aphididae	Aphidinae	Aphis	Aphis odinae	Anacardiaceae	Rhus	Rhus chinensis	Fujian	Fuzhou
H73	HL_20150416_4	MH821345	Aphididae	Aphidinae	Aphis	Aphis odinae	Anacardiaceae	Rhus	Rhus chinensis	Fujian	Fuzhou
H80	HL_20160411_1	MH821346	Aphididae	Aphidinae	Aphis	Aphis odinae	Anacardiaceae	Rhus	Rhus chinensis	Fujian	Fuzhou
H80	HL_20150502_2	MH821347	Aphididae	Aphidinae	Aphis	Aphis odinae	Anacardiaceae	Rhus	Rhus chinensis	Fujian	Quanzhou
H77	HL_20160501_1	MH821348	Aphididae	Aphidinae	Aphis	Aphis odinae	Euphorbiaceae	Sapium	Sapium sebiferum	Fujian	Fuzhou
H81	HL_20160505_6	MH821349	Aphididae	Aphidinae	Aphis	Aphis odinae	Rubiaceae	Mussaenda	Mussaenda pubescens	Fujian	Fuzhou
H80	HL_20160525_8	MH821350	Aphididae	Aphidinae	Aphis	Aphis odinae	Anacardiaceae	Rhus	Rhus chinensis	Fujian	Fuzhou
H77	HL_20150511_1	MH821351	Aphididae	Aphidinae	Aphis	Aphis odinae	Euphorbiaceae	Sapium	Sapium sebiferum	Fujian	Fuzhou
H73	HL_20160607_5	MH821352	Aphididae	Aphidinae	Aphis	Aphis odinae	Araliaceae	Schefflera	Schefflera octophylla	Fujian	Fuzhou
H80	HL_20160615_2	MH821354	Aphididae	Aphidinae	Aphis	Aphis odinae	Anacardiaceae	Rhus	Rhus chinensis	Fujian	Fuzhou
H80	HL_20161017_4	MH821355	Aphididae	Aphidinae	Aphis	Aphis odinae	Anacardiaceae	Rhus	Rhus chinensis	Fujian	Fuzhou
H80	HL_20161116_1	MH821356	Aphididae	Aphidinae	Aphis	Aphis odinae	Anacardiaceae	Rhus	Rhus chinensis	Fujian	Fuzhou
H77	HL_20161116_2	MH821357	Aphididae	Aphidinae	Aphis	Aphis odinae	Anacardiaceae	Rhus	Rhus chinensis	Fujian	Fuzhou
H77	HL_20161116_4	MH821358	Aphididae	Aphidinae	Aphis	Aphis odinae	Euphorbiaceae	Sapium	Sapium sebiferum	Fujian	Fuzhou
H73	HL_20161116_6	MH821359	Aphididae	Aphidinae	Aphis	Aphis odinae	Anacardiaceae	Rhus	Rhus chinensis	Fujian	Fuzhou
H82	HL_zld20171107_4	MH821360	Aphididae	Aphidinae	Aphis	Aphis odinae	Caprifoliaceae	Viburnum	Viburnum odoratissimum	Yunnan	Kunming
H82	HL_zld20171107_6	MH821361	Aphididae	Aphidinae	Aphis	Aphis odinae	Caprifoliaceae	Viburnum	Viburnum odoratissimum	Yunnan	Kunming
H82	HL_zld20171107_21	MH821362	Aphididae	Aphidinae	Aphis	Aphis odinae	Pittosporaceae	Pittosporum	Pittosporum tobira	Yunnan	Kunming
H83	HL_20161207_5	MH821363	Aphididae	Aphidinae	Aphis	Aphis sp.	Urticaceae	Boehmeria	Boehmeria nivea	Fujian	Fuzhou
H84	HL_20150416_9	MH821365	Aphididae	Aphidinae	Aphis	Aphis sp.	Urticaceae	Boehmeria	Boehmeria nivea	Fujian	Fuzhou
H85	HL_20170101_9	MH821366	Aphididae	Aphidinae	Aphis	Aphis sp.	Nyctaginaceae	Bougainvillea	Bougainvillea glabr	Fujian	Fuzhou
H86	HL_20161207_2	MH821367	Aphididae	Aphidinae	Aphis	Aphis sp.	Rosaceae	Rubus	Rubus corchorifolius	Fujian	Fuzhou
H87	HL_zld20171119_10	MH821368	Aphididae	Aphidinae	Aphis	Aphis sp.	Rosaceae	Rubus	Rubus ellipticus	Yunnan	Pudong
H88	HL_20170303_15	MH821369	Aphididae	Aphidinae	Aphis	Aphis spiraecola	Gramineae			Fujian	Fuzhou
H89	HL_20170317_6	MH821370	Aphididae	Aphidinae	Aphis	Aphis spiraecola	Rosaceae	Spiraea	Spiraea salicifolia	Fujian	Fuzhou
H88	HL_20170328_12	MH821371	Aphididae	Aphidinae	Aphis	Aphis spiraecola	Rosaceae	Pyrus	Pyrus sp.	Fujian	Fuzhou
H88	HL_20170402_1	MH821372	Aphididae	Aphidinae	Aphis	Aphis spiraecola	Pittosporaceae	Pittosporum	Pittosporum tobira	Fujian	Fuding
H88	HL_20170402_4	MH821373	Aphididae	Aphidinae	Aphis	Aphis spiraecola	Rutaceae	Citrus	Citrus reticulata	Fujian	Fuding
H88	HL_20170402_16	MH821374	Aphididae	Aphidinae	Aphis	Aphis spiraecola	Rutaceae	Murraya	Murraya exotica	Fujian	Fuding
H88	HL_20170402_22	MH821376	Aphididae	Aphidinae	Aphis	Aphis spiraecola	Magnoliaceae	Michelia	Michelia figo	Fujian	Fuding
H88	HL_20170403_8	MH821377	Aphididae	Aphidinae	Aphis	Aphis spiraecola	Pittosporaceae	Pittosporum	Pittosporum tobira	Fujian	Fuding
H88	HL_20170408_3	MH821378	Aphididae	Aphidinae	Aphis	Aphis spiraecola	Menispermaceae	Stephania	Stephania longa	Fujian	Fuzhou
H90	HL_20170408_12	MH821379	Aphididae	Aphidinae	Aphis	Aphis spiraecola	Rosaceae	Eriobotrya	Eriobotrya japonica	Fujian	Fuzhou
H88	HL_20170409_9	MH821380	Aphididae	Aphidinae	Aphis	Aphis spiraecola	Rosaceae	Eriobotrya	Eriobotrya japonica	Fujian	Fuzhou
H88	HL_20170414_23	MH821381	Aphididae	Aphidinae	Aphis	Aphis spiraecola	Menispermaceae	Stephania	Stephania longa	Fujian	Fuzhou
H88	HL_20170415_9	MH821382	Aphididae	Aphidinae	Aphis	Aphis spiraecola	Menispermaceae	Stephania	Stephania longa	Fujian	Fuzhou
H90	HL_20170423_5	MH821383	Aphididae	Aphidinae	Aphis	Aphis spiraecola	Rosaceae	Malus	Malus halliana	Fujian	Fuzhou
H90	HL_20170423_6	MH821384	Aphididae	Aphidinae	Aphis	Aphis spiraecola	Rosaceae	Spiraea	Spiraea salicifolia	Fujian	Fuzhou
H91	HL_20170423_7	MH821385	Aphididae	Aphidinae	Aphis	Aphis spiraecola	Rosaceae	Pyrus	Pyrus sp.	Fujian	Fuzhou
H88	HL_20170429_1	MH821387	Aphididae	Aphidinae	Aphis	Aphis spiraecola	Rosaceae	Malus	Malus spectabilis	Zhejiang	Hangzhou
H88	HL_20170429_13	MH821388	Aphididae	Aphidinae	Aphis	Aphis spiraecola	Magnoliaceae	Magnolia	Magnolia grandiflora	Zhejiang	Hangzhou
H88	HL_20170429_14	MH821389	Aphididae	Aphidinae	Aphis	Aphis spiraecola	Lythraceae	Lagerstroemia	Lagerstroemia indica	Zhejiang	Hangzhou
H88	HL_20170429_15	MH821390	Aphididae	Aphidinae	Aphis	Aphis spiraecola	Betulaceae	Alnus	Alnus trabeculosa	Zhejiang	Hangzhou
H88	HL_20170429_19	MH821391	Aphididae	Aphidinae	Aphis	Aphis spiraecola	Taxodiaceae	Sequoia	Sequoia sempervirens	Zhejiang	Hangzhou
H91	HL_20170429_21	MH821392	Aphididae	Aphidinae	Aphis	Aphis spiraecola	Rosaceae	Spiraea	Spiraea prunifolia	Zhejiang	Hangzhou
H88	HL_20170429_22	MH821393	Aphididae	Aphidinae	Aphis	Aphis spiraecola	Rosaceae	Armeniaca	Armeniaca mume	Zhejiang	Hangzhou
H88	HL_20170429_24	MH821394	Aphididae	Aphidinae	Aphis	Aphis spiraecola	Saxifragaceae	Deutzia	Deutzia scabra	Zhejiang	Hangzhou
H88	HL_20170429_26	MH821395	Aphididae	Aphidinae	Aphis	Aphis spiraecola	Rosaceae	Eriobotrya	Eriobotrya deflexa	Zhejiang	Hangzhou
H88	HL_20170429_27	MH821396	Aphididae	Aphidinae	Aphis	Aphis spiraecola	Leguminosae	Gleditsia	Gleditsia sinensis	Zhejiang	Hangzhou
H88	HL_20170429_30	MH821398	Aphididae	Aphidinae	Aphis	Aphis spiraecola	Leguminosae	Gleditsia	Gleditsia sinensis	Zhejiang	Hangzhou
H88	HL_20170430_7	MH821399	Aphididae	Aphidinae	Aphis	Aphis spiraecola	Caprifoliaceae	Viburnum	Viburnum odoratissimum	Zhejiang	Hangzhou
H88	HL_20170507_6	MH821400	Aphididae	Aphidinae	Aphis	Aphis spiraecola	Magnoliaceae	Michelia	Michelia alba	Fujian	Fuzhou
H92	HL_20170520_10	MH821401	Aphididae	Aphidinae	Aphis	Aphis spiraecola	Rutaceae	Citrus	Citrus reticulata	Fujian	Fuzhou
H92	HL_20170529_9	MH821402	Aphididae	Aphidinae	Aphis	Aphis spiraecola	Ulmaceae	Celtis	Celtis sinensis	Fujian	Fuzhou
H88	HL_20170529_17	MH821403	Aphididae	Aphidinae	Aphis	Aphis spiraecola	Araliaceae	Schefflera	Schefflera octophylla	Fujian	Fuzhou
H91	HL_20170609_3	MH821404	Aphididae	Aphidinae	Aphis	Aphis spiraecola	Rosaceae	Photinia	Photinia serrulata	Fujian	Fuzhou
H91	HL_20170609_4	MH821405	Aphididae	Aphidinae	Aphis	Aphis spiraecola	Rosaceae	Photinia	Photinia serrulata	Fujian	Fuzhou
H88	HL_20170609_8	MH821406	Aphididae	Aphidinae	Aphis	Aphis spiraecola	Rubiaceae	Gardenia	Gardenia jasminoides	Fujian	Fuzhou
H88	HL_20170614_9	MH821407	Aphididae	Aphidinae	Aphis	Aphis spiraecola	Compositae	Crassocephalum	Crassocephalum crepidioides	Fujian	Fuzhou
H93	HL_20170802_4	MH821409	Aphididae	Aphidinae	Aphis	Aphis spiraecola	Rosaceae	Pyracantha	Pyracantha fortuneana	Yunnan	Kunming
H88	HL_20170802_9	MH821410	Aphididae	Aphidinae	Aphis	Aphis spiraecola	Araliaceae	Schefflera	Schefflera octophylla	Yunnan	Kunming
H88	HL_20170803_1	MH821411	Aphididae	Aphidinae	Aphis	Aphis spiraecola	Magnoliaceae	Michelia	Michelia alba	Yunnan	Kunming
H93	HL_20170806_2	MH821412	Aphididae	Aphidinae	Aphis	Aphis spiraecola				Yunnan	Kunming
H88	HL_20170808_3	MH821413	Aphididae	Aphidinae	Aphis	Aphis spiraecola	Rosaceae	Eriobotrya	Eriobotrya japonica	Yunnan	Kunming
H88	HL_20170808_4	MH821414	Aphididae	Aphidinae	Aphis	Aphis spiraecola	Pittosporaceae	Pittosporum	Pittosporum tobira	Yunnan	Kunming
H94	HL_20170808_5	MH821415	Aphididae	Aphidinae	Aphis	Aphis spiraecola	Rosaceae	Chaenomeles	Chaenomeles speciosa	Yunnan	Kunming
H93	HL_20170810_5	MH821416	Aphididae	Aphidinae	Aphis	Aphis spiraecola	Compositae	Eupatorium	Eupatorium odoratum	Yunnan	Xishuangbanna
H93	HL_20170811_3	MH821417	Aphididae	Aphidinae	Aphis	Aphis spiraecola	Magnoliaceae	Michelia	Michelia alba	Yunnan	Xishuangbanna
H93	HL_20170812_1	MH821418	Aphididae	Aphidinae	Aphis	Aphis spiraecola	Compositae	Eupatorium	Eupatorium odoratum	Yunnan	Xishuangbanna
H88	HL_20170813_7	MH821420	Aphididae	Aphidinae	Aphis	Aphis spiraecola	Rubiaceae	Gardenia	Gardenia jasminoides	Yunnan	Xishuangbanna
H88	HL_20170814_3	MH821421	Aphididae	Aphidinae	Aphis	Aphis spiraecola	Compositae	Eupatorium	Eupatorium odoratum	Yunnan	Xishuangbanna
H88	HL_20170926_17	MH821422	Aphididae	Aphidinae	Aphis	Aphis spiraecola	Rubiaceae	Adina	Adina pilulifera	Fujian	Fuzhou
H88	HL_20150806_2	MH821423	Aphididae	Aphidinae	Aphis	Aphis spiraecola	Rosaceae	Chaenomeles	Chaenomeles japonica	Shanxi	Xian
H88	HL_20150814_6	MH821424	Aphididae	Aphidinae	Aphis	Aphis spiraecola	Compositae	Tagetes	Tagetes erecta	Sichuan	Dongmeishan
H95	HL_20150819_1	MH821425	Aphididae	Aphidinae	Aphis	Aphis spiraecola	Araceae	Colocasia	Colocasia esculenta	Sichuan	Dongmeishan
H88	HL_20150820_7	MH821426	Aphididae	Aphidinae	Aphis	Aphis spiraecola	Pittosporaceae	Pittosporum	Pittosporum tobira	Sichuan	Dongmeishan
H96	HL_20150822_2	MH821427	Aphididae	Aphidinae	Aphis	Aphis spiraecola	Compositae	Conyza	Conyza canadensis	Sichuan	Leshan
H97	HL_20150822_7	MH821428	Aphididae	Aphidinae	Aphis	Aphis spiraecola	Cruciferae	Rorippa		Sichuan	Leshan
H91	HL_20150904_3	MH821429	Aphididae	Aphidinae	Aphis	Aphis spiraecola	Rosaceae	Eriobotrya	Eriobotrya japonica	Fujian	Fuzhou
H91	HL_20150921_2	MH821431	Aphididae	Aphidinae	Aphis	Aphis spiraecola	Rosaceae	Pyrus	Pyrus sp.	Fujian	Fuzhou
H90	HL_20151009_1	MH821432	Aphididae	Aphidinae	Aphis	Aphis spiraecola	Compositae			Fujian	Fuzhou
H90	HL_20151010_2	MH821433	Aphididae	Aphidinae	Aphis	Aphis spiraecola	Compositae	Emilia	Emilia sonchifolia	Fujian	Fuzhou
H88	HL_20151230_6	MH821434	Aphididae	Aphidinae	Aphis	Aphis spiraecola	Rosaceae	Eriobotrya	Eriobotrya japonica	Fujian	Fuzhou
H88	HL_20160131_2	MH821435	Aphididae	Aphidinae	Aphis	Aphis spiraecola	Compositae	Artemisia	Artemisia sp.	Fujian	Xiamen
H88	HL_20160131_4	MH821436	Aphididae	Aphidinae	Aphis	Aphis spiraecola	Compositae	Artemisia	Artemisia sp.	Fujian	Xiamen
H93	HL_20160131_14	MH821437	Aphididae	Aphidinae	Aphis	Aphis spiraecola	Rosaceae	Armeniaca	Armeniaca mume	Fujian	Xiamen
H91	HL_20160217_7	MH821438	Aphididae	Aphidinae	Aphis	Aphis spiraecola	Compositae			Hainan	Sanya
H88	HL_20160221_10	MH821439	Aphididae	Aphidinae	Aphis	Aphis spiraecola	Convolvulaceae	Phaebitis	Pharbitis nil	Hainan	Haikou
H91	HL_20160321_2	MH821440	Aphididae	Aphidinae	Aphis	Aphis spiraecola	Rosaceae	Pyrus	Pyrus sp.	Fujian	Fuzhou
H88	HL_20160321_4	MH821443	Aphididae	Aphidinae	Aphis	Aphis spiraecola	Menispermaceae	Stephania	Stephania longa	Fujian	Fuzhou
H88	HL_20160321_5	MH821444	Aphididae	Aphidinae	Aphis	Aphis spiraecola	Araliaceae	Schefflera	Schefflera octophylla	Fujian	Fuzhou
H88	HL_20160321_6	MH821445	Aphididae	Aphidinae	Aphis	Aphis spiraecola	Rosaceae	Rhaphiolepis	Rhaphiolepis indica	Fujian	Fuzhou
H88	HL_20160321_8	MH821446	Aphididae	Aphidinae	Aphis	Aphis spiraecola	Rosaceae	Eriobotrya	Eriobotrya japonica	Fujian	Fuzhou
H98	HL_20160322_1	MH821447	Aphididae	Aphidinae	Aphis	Aphis spiraecola	Rosaceae	Eriobotrya	Eriobotrya japonica	Fujian	Fuzhou
H88	HL_20160328_1	MH821448	Aphididae	Aphidinae	Aphis	Aphis spiraecola	Rosaceae	Armeniaca	Armeniaca mume	Fujian	Fuzhou
H99	HL_20160406_11	MH821449	Aphididae	Aphidinae	Aphis	Aphis spiraecola	Rosaceae	Photinia	Photinia serrulata	Fujian	Fuzhou
H88	HL_20160407_4	MH821450	Aphididae	Aphidinae	Aphis	Aphis spiraecola	Menispermaceae	Stephania	Stephania longa	Fujian	Fuzhou
H91	HL_20160408_7	MH821451	Aphididae	Aphidinae	Aphis	Aphis spiraecola	Rosaceae	Pyrus	Pyrus sp.	Fujian	Fuzhou
H91	HL_20160408_8	MH821452	Aphididae	Aphidinae	Aphis	Aphis spiraecola	Rosaceae	Pyrus	Pyrus sp.	Fujian	Fuzhou
H91	HL_20160408_11	MH821454	Aphididae	Aphidinae	Aphis	Aphis spiraecola	Rosaceae			Fujian	Fuzhou
H88	HL_20160409_2	MH821455	Aphididae	Aphidinae	Aphis	Aphis spiraecola	Pittosporaceae	Pittosporum	Pittosporum tobira	Fujian	Fuzhou
H91	HL_20160409_9	MH821456	Aphididae	Aphidinae	Aphis	Aphis spiraecola	Rosaceae	Photinia	Photinia serrulata	Fujian	Fuzhou
H91	HL_20160411_5	MH821457	Aphididae	Aphidinae	Aphis	Aphis spiraecola	Compositae			Fujian	Fuzhou
H88	HL_20160412_8	MH821458	Aphididae	Aphidinae	Aphis	Aphis spiraecola	Compositae	Emilia	Emilia sonchifolia	Fujian	Fuzhou
H91	HL_20160414_4	MH821459	Aphididae	Aphidinae	Aphis	Aphis spiraecola	Moraceae	Ficus	Ficus sp.	Fujian	Fuzhou
H91	HL_20160417_8	MH821460	Aphididae	Aphidinae	Aphis	Aphis spiraecola	Rosaceae			Fujian	Fuzhou
H88	HL_20160421_1	MH821461	Aphididae	Aphidinae	Aphis	Aphis spiraecola	Rosaceae			Fujian	Fuzhou
H91	HL_20160425_5	MH821462	Aphididae	Aphidinae	Aphis	Aphis spiraecola	Rosaceae	Rubus	Rubus idaeus	Fujian	Fuzhou
H91	HL_20160425_6	MH821463	Aphididae	Aphidinae	Aphis	Aphis spiraecola	Rosaceae	Eriobotrya	Eriobotrya japonica	Fujian	Fuzhou
H88	HL_20160426_2	MH821465	Aphididae	Aphidinae	Aphis	Aphis spiraecola	Umbelliferae	Cnidium	Cnidium sp.	Fujian	Fuzhou
H96	HL_20150507_4	MH821466	Aphididae	Aphidinae	Aphis	Aphis spiraecola	Rosaceae	Chaenomeles	Chaenomeles japonica	Fujian	Fuzhou
H89	HL_20160430_1	MH821467	Aphididae	Aphidinae	Aphis	Aphis spiraecola	Compositae	Artemisia	Artemisia sp.	Fujian	Fuzhou
H88	HL_20160504_5	MH821468	Aphididae	Aphidinae	Aphis	Aphis spiraecola	Ulmaceae	Celtis	Celtis sinensis	Fujian	Fuzhou
H100	HL_20160512_2	MH821469	Aphididae	Aphidinae	Aphis	Aphis spiraecola	Rutaceae	Citrus	Citrus limon	Fujian	Fuzhou
H91	HL_20160513_7	MH821470	Aphididae	Aphidinae	Aphis	Aphis spiraecola	Rosaceae	Pyrus	Pyrus sp.	Fujian	Fuzhou
H91	HL_20160518_2	MH821471	Aphididae	Aphidinae	Aphis	Aphis spiraecola	Rosaceae	Pyrus	Pyrus sp.	Fujian	Fuzhou
H91	HL_20160518_3	MH821472	Aphididae	Aphidinae	Aphis	Aphis spiraecola	Rosaceae	Pyrus	Pyrus sp.	Fujian	Fuzhou
H91	HL_20160518_4	MH821473	Aphididae	Aphidinae	Aphis	Aphis spiraecola	Rosaceae	Pyrus	Pyrus sp.	Fujian	Fuzhou
H88	HL_20160527_5	MH821474	Aphididae	Aphidinae	Aphis	Aphis spiraecola	Rutaceae	Citrus	Citrus limon	Fujian	Fuzhou
H91	HL_20160608_3	MH821476	Aphididae	Aphidinae	Aphis	Aphis spiraecola	Rosaceae	Eriobotrya	Eriobotrya japonica	Fujian	Fuzhou
H88	HL_20150511_3	MH821477	Aphididae	Aphidinae	Aphis	Aphis spiraecola	Rosaceae	Photinia	Photinia serrulata	Fujian	Fuzhou
H90	HL_20160615_3	MH821478	Aphididae	Aphidinae	Aphis	Aphis spiraecola	Compositae			Fujian	Fuzhou
H88	HL_20160623_1	MH821479	Aphididae	Aphidinae	Aphis	Aphis spiraecola	Rosaceae	Eriobotrya	Eriobotrya japonica	Fujian	Fuzhou
H93	HL_20160629_3	MH821480	Aphididae	Aphidinae	Aphis	Aphis spiraecola	Compositae	Bidens	Bidens pilosa	Fujian	Fuzhou
H88	HL_20160729_10	MH821481	Aphididae	Aphidinae	Aphis	Aphis spiraecola	Compositae			Fujian	Wuyishan
H101	HL_20160730_4	MH821482	Aphididae	Aphidinae	Aphis	Aphis spiraecola	Compositae	Crassocephalum	Crassocephalum crepidioides	Fujian	Wuyishan
H91	HL_20160801_3	MH821483	Aphididae	Aphidinae	Aphis	Aphis spiraecola	Rosaceae	Eriobotrya	Eriobotrya japonica	Fujian	Wuyishan
H88	HL_20160802_4	MH821484	Aphididae	Aphidinae	Aphis	Aphis spiraecola	Rubiaceae	Adina	Adina pilulifera	Fujian	Wuyishan
H102	HL_20160802_5	MH821485	Aphididae	Aphidinae	Aphis	Aphis spiraecola	Rubiaceae	Adina	Adina pilulifera	Fujian	Wuyishan
H103	HL_20160802_14	MH821487	Aphididae	Aphidinae	Aphis	Aphis spiraecola	Rubiaceae	Adina	Adina pilulifera	Fujian	Wuyishan
H88	HL_20160814_3	MH821488	Aphididae	Aphidinae	Aphis	Aphis spiraecola	Rosaceae	Photinia	Photinia serrulata	Zhejiang	Linhai
H96	HL_20160815_2	MH821489	Aphididae	Aphidinae	Aphis	Aphis spiraecola	Moraceae	Ficus	Ficus elastica	Zhejiang	Linhai
H91	HL_20161004_9	MH821490	Aphididae	Aphidinae	Aphis	Aphis spiraecola	Rosaceae	Photinia	Photinia serrulata	Fujian	Ningde
H90	HL_20161017_1	MH821491	Aphididae	Aphidinae	Aphis	Aphis spiraecola	Compositae	Emilia	Emilia sonchifolia	Fujian	Fuzhou
H93	HL_20161029_2	MH821492	Aphididae	Aphidinae	Aphis	Aphis spiraecola	Compositae	Bidens	Bidens pilosa	Fujian	Fuzhou
H89	HL_20161102_2	MH821493	Aphididae	Aphidinae	Aphis	Aphis spiraecola	Compositae	Conyza	Conyza canadensis	Fujian	Fuzhou
H90	HL_20161122_1	MH821494	Aphididae	Aphidinae	Aphis	Aphis spiraecola	Compositae	Emilia	Emilia sonchifolia	Fujian	Fuzhou
H91	HL_20161128_5	MH821495	Aphididae	Aphidinae	Aphis	Aphis spiraecola	Rosaceae	Eriobotrya	Eriobotrya japonica	Fujian	Fuzhou
H90	HL_20161129_1	MH821496	Aphididae	Aphidinae	Aphis	Aphis spiraecola	Compositae	Emilia	Emilia sonchifolia	Fujian	Fuzhou
H90	HL_20161205_3	MH821498	Aphididae	Aphidinae	Aphis	Aphis spiraecola	Compositae	Emilia	Emilia sonchifolia	Fujian	Fuzhou
H88	HL_20161205_4	MH821499	Aphididae	Aphidinae	Aphis	Aphis spiraecola	Compositae	Bidens	Bidens pilosa	Fujian	Fuzhou
H88	HL_20161205_10	MH821500	Aphididae	Aphidinae	Aphis	Aphis spiraecola	Rubiaceae	Borreria	Borreria latifolia	Fujian	Fuzhou
H90	HL_20161205_11	MH821501	Aphididae	Aphidinae	Aphis	Aphis spiraecola	Compositae	Emilia	Emilia sonchifolia	Fujian	Fuzhou
H104	HL_20161207_21	MH821502	Aphididae	Aphidinae	Aphis	Aphis spiraecola	Compositae	Crassocephalum	Crassocephalum crepidioides	Fujian	Fuzhou
H89	HL_20161228_3	MH821503	Aphididae	Aphidinae	Aphis	Aphis spiraecola	Compositae			Fujian	Fuzhou
H88	HL_20150513_22	MH821504	Aphididae	Aphidinae	Aphis	Aphis spiraecola	Rosaceae	Eriobotrya	Eriobotrya japonica	Fujian	Fuzhou
H91	HL_20170107_1	MH821505	Aphididae	Aphidinae	Aphis	Aphis spiraecola	Rosaceae	Photinia	Photinia serrulata	Fujian	Fuzhou
H91	HL_20170117_2	MH821506	Aphididae	Aphidinae	Aphis	Aphis spiraecola	Rosaceae	Photinia	Photinia serrulata	Fujian	Xiamen
H88	HL_20170123_2	MH821507	Aphididae	Aphidinae	Aphis	Aphis spiraecola	Rosaceae	Photinia	Photinia serrulata	Fujian	Fuzhou
H91	HL_20170402_15	MH821509	Aphididae	Aphidinae	Aphis	Aphis spiraecola	Rosaceae	Photinia	Photinia serrulata	Fujian	Fuzhou
H88	HL_20170403_7	MH821510	Aphididae	Aphidinae	Aphis	Aphis spiraecola	Caprifoliaceae	Viburnum	Viburnum odoratissimum	Fujian	Fuzhou
H88	HL_20170304_4	MH821511	Aphididae	Aphidinae	Aphis	Aphis spiraecola	Compositae	Conyza	Conyza canadensis	Fujian	Fuzhou
H93	HL_zld20171031_1	MH821512	Aphididae	Aphidinae	Aphis	Aphis spiraecola	Compositae			Guangxi	Chongzuo
H93	HL_zld20171031_3	MH821513	Aphididae	Aphidinae	Aphis	Aphis spiraecola	Compositae	Bidens	Bidens pilosa	Guangxi	Chongzuo
H93	HL_zld20171031_13	MH821514	Aphididae	Aphidinae	Aphis	Aphis spiraecola	Compositae	Bidens	Bidens pilosa	Guangxi	Chongzuo
H93	HL_zld20171102_19	MH821515	Aphididae	Aphidinae	Aphis	Aphis spiraecola	Compositae	Bidens	Bidens pilosa	Guangxi	Chongzuo
H91	HL_zld20171103_1	MH821516	Aphididae	Aphidinae	Aphis	Aphis spiraecola	Compositae	Galinsoga	Galinsoga parviflora	Guangxi	Chongzuo
H93	HL_zld20171103_2	MH821517	Aphididae	Aphidinae	Aphis	Aphis spiraecola	Compositae	Dichrocephala	Dichrocephala auriculata	Guangxi	Chongzuo
H91	HL_zld20171103_3	MH821518	Aphididae	Aphidinae	Aphis	Aphis spiraecola	Compositae	Eupatorium	Eupatorium odoratum	Guangxi	Chongzuo
H88	HL_zld20171105_4	MH821520	Aphididae	Aphidinae	Aphis	Aphis spiraecola	Rubiaceae	Ixora	Ixora chinensis	Guangxi	Pingguo
H88	HL_zld20171105_10	MH821521	Aphididae	Aphidinae	Aphis	Aphis spiraecola	Araliaceae	Schefflera	Schefflera octophylla	Guangxi	Pingguo
H88	HL_zld20171105_11	MH821522	Aphididae	Aphidinae	Aphis	Aphis spiraecola	Rubiaceae	Ixora	Ixora chinensis	Guangxi	Pingguo
H88	HL_zld20171108_8	MH821523	Aphididae	Aphidinae	Aphis	Aphis spiraecola	Pittosporaceae	Pittosporum	Pittosporum tobira	Yunnan	Kunming
H93	HL_zld20171109_7	MH821524	Aphididae	Aphidinae	Aphis	Aphis spiraecola	Compositae			Yunnan	Kunming
H94	HL_zld20171109_8	MH821525	Aphididae	Aphidinae	Aphis	Aphis spiraecola	Rosaceae	Chaenomeles	Chaenomeles speciosa	Yunnan	Kunming
H88	HL_zld20171111_16	MH821526	Aphididae	Aphidinae	Aphis	Aphis spiraecola	Araliaceae	Schefflera	Schefflera octophylla	Yunnan	Kunming
H88	HL_zld20171111_21	MH821527	Aphididae	Aphidinae	Aphis	Aphis spiraecola	Caprifoliaceae	Abelia	Abelia biflora	Yunnan	Kunming
H105	HL_zld20171119_3	MH821528	Aphididae	Aphidinae	Aphis	Aphis spiraecola	Compositae	Bidens	Bidens pilosa	Yunnan	Pudong
H88	HL_zld20171119_4	MH821529	Aphididae	Aphidinae	Aphis	Aphis spiraecola	Compositae	Bidens	Bidens pilosa	Yunnan	Pudong
H88	HL_zld20171119_5	MH821531	Aphididae	Aphidinae	Aphis	Aphis spiraecola	Compositae	Bidens	Bidens pilosa	Yunnan	Pudong
H88	HL_zld20171121_2	MH821532	Aphididae	Aphidinae	Aphis	Aphis spiraecola	Araliaceae	Schefflera	Schefflera octophylla	Yunnan	Lincang
H93	HL_zld20171023_17	MH821533	Aphididae	Aphidinae	Aphis	Aphis spiraecola	Compositae	Bidens	Bidens pilosa	Guangdong	Maoming
H88	HL_zld20171025_5	MH821534	Aphididae	Aphidinae	Aphis	Aphis spiraecola	Rutaceae	Citrus	Citrus maxima	Guangdong	Maoming
H88	HL_zld20171027_11	MH821535	Aphididae	Aphidinae	Aphis	Aphis spiraecola	Rubiaceae	Ixora	Ixora chinensis	Guangxi	Yulin
H88	HL_zld20171029_2	MH821536	Aphididae	Aphidinae	Aphis	Aphis spiraecola	Araliaceae	Schefflera	Schefflera octophylla	Guangxi	Yulin
H106	HL_20160409_11	MH821537	Aphididae	Hormaphidinae	Astegopteryx	Astegopteryx bambusae	Gramineae			Fujian	Fuzhou
H106	HL_20160417_7	MH821538	Aphididae	Hormaphidinae	Astegopteryx	Astegopteryx bambusae	Gramineae			Fujian	Fuzhou
H106	HL_20160512_1	MH821539	Aphididae	Hormaphidinae	Astegopteryx	Astegopteryx bambusae	Gramineae			Fujian	Fuzhou
H106	HL_20161004_1	MH821540	Aphididae	Hormaphidinae	Astegopteryx	Astegopteryx bambusae	Gramineae			Fujian	Ningde
H106	HL_20161127_3	MH821542	Aphididae	Hormaphidinae	Astegopteryx	Astegopteryx bambusae	Gramineae			Fujian	Fuzhou
H106	HL_20161127_4	MH821543	Aphididae	Hormaphidinae	Astegopteryx	Astegopteryx bambusae	Gramineae			Fujian	Fuzhou
H106	HL_20161228_18	MH821544	Aphididae	Hormaphidinae	Astegopteryx	Astegopteryx bambusae	Gramineae			Fujian	Fuzhou
H107	HL_20170205_7	MH821545	Aphididae	Hormaphidinae	Astegopteryx	Astegopteryx bambusae	Gramineae			Guangdong	Shenzhen
H108	HL_20170205_8	MH821546	Aphididae	Hormaphidinae	Astegopteryx	Astegopteryx bambusae	Gramineae			Guangdong	Shenzhen
H106	HL_20170318_3	MH821547	Aphididae	Hormaphidinae	Astegopteryx	Astegopteryx bambusae	Gramineae			Fujian	Fuzhou
H108	HL_20170205_9	MH821548	Aphididae	Hormaphidinae	Astegopteryx	Astegopteryx bambusae	Gramineae			Guangdong	Shenzhen
H106	HL_20170403_10	MH821549	Aphididae	Hormaphidinae	Astegopteryx	Astegopteryx bambusae	Gramineae			Fujian	Fuding
H106	HL_20170403_13	MH821550	Aphididae	Hormaphidinae	Astegopteryx	Astegopteryx bambusae	Gramineae			Fujian	Fuding
H106	HL_20170409_2	MH821551	Aphididae	Hormaphidinae	Astegopteryx	Astegopteryx bambusae	Gramineae			Fujian	Fuzhou
H106	HL_20170409_3	MH821554	Aphididae	Hormaphidinae	Astegopteryx	Astegopteryx bambusae	Gramineae			Fujian	Fuzhou
H106	HL_20170409_4	MH821555	Aphididae	Hormaphidinae	Astegopteryx	Astegopteryx bambusae	Gramineae			Fujian	Fuzhou
H106	HL_20170419_4	MH821556	Aphididae	Hormaphidinae	Astegopteryx	Astegopteryx bambusae	Gramineae			Fujian	Fuzhou
H106	HL_20170606_8	MH821557	Aphididae	Hormaphidinae	Astegopteryx	Astegopteryx bambusae	Gramineae			Fujian	Fuzhou
H109	HL_20170806_1	MH821558	Aphididae	Hormaphidinae	Astegopteryx	Astegopteryx bambusae	Gramineae			Yunnan	Kunming
H106	HL_20170926_23	MH821559	Aphididae	Hormaphidinae	Astegopteryx	Astegopteryx bambusae	Gramineae			Fujian	Fuzhou
H106	HL_20170226_3	MH821560	Aphididae	Hormaphidinae	Astegopteryx	Astegopteryx bambusae	Gramineae			Fujian	Fuzhou
H106	HL_20150530_4	MH821561	Aphididae	Hormaphidinae	Astegopteryx	Astegopteryx bambusae	Gramineae			Fujian	Fuzhou
H106	HL_20150416_14	MH821562	Aphididae	Hormaphidinae	Astegopteryx	Astegopteryx bambusae	Gramineae			Fujian	Fuzhou
H110	HL_20160131_8	MH821563	Aphididae	Hormaphidinae	Astegopteryx	Astegopteryx bambusae	Gramineae			Fujian	Xiamen
H111	HL_20160217_1	MH821565	Aphididae	Hormaphidinae	Astegopteryx	Astegopteryx bambusae	Gramineae			Hainan	Sanya
H106	HL_20160308_1	MH821566	Aphididae	Hormaphidinae	Astegopteryx	Astegopteryx bambusae	Gramineae			Fujian	Fuzhou
H106	HL_20160326_4	MH821567	Aphididae	Hormaphidinae	Astegopteryx	Astegopteryx bambusae	Gramineae			Fujian	Fuzhou
H106	HL_20160326_5	MH821568	Aphididae	Hormaphidinae	Astegopteryx	Astegopteryx bambusae	Gramineae			Fujian	Fuzhou
H112	HL_20160412_5	MH821569	Aphididae	Hormaphidinae	Astegopteryx	Astegopteryx bambusae	Gramineae	Bambusa	Bambusa ventricosa	Fujian	Fuzhou
H106	HL_20150510_2	MH821570	Aphididae	Hormaphidinae	Astegopteryx	Astegopteryx bambusae	Gramineae			Fujian	Fuzhou
H111	HL_zld20171102_15	MH821571	Aphididae	Hormaphidinae	Astegopteryx	Astegopteryx bambusae	Gramineae			Guangxi	Chongzuo
H111	HL_zld20171103_22	MH821572	Aphididae	Hormaphidinae	Astegopteryx	Astegopteryx bambusae	Gramineae			Guangxi	Chongzuo
H113	HL_zld20171108_6	MH821573	Aphididae	Hormaphidinae	Astegopteryx	Astegopteryx bambusae	Gramineae	Neosinocalamus	Neosinocalamus affinis	Yunnan	Kunming
H113	HL_zld20171108_7	MH821574	Aphididae	Hormaphidinae	Astegopteryx	Astegopteryx bambusae	Gramineae	Neosinocalamus	Neosinocalamus affinis	Yunnan	Kunming
H113	HL_zld20171111_3	MH821576	Aphididae	Hormaphidinae	Astegopteryx	Astegopteryx bambusae	Gramineae			Yunnan	Kunming
H113	HL_zld20171126_6	MH821577	Aphididae	Hormaphidinae	Astegopteryx	Astegopteryx bambusae	Gramineae			Yunnan	Dali
H113	HL_zld20171126_7	MH821578	Aphididae	Hormaphidinae	Astegopteryx	Astegopteryx bambusae	Gramineae			Yunnan	Dali
H114	HL_zld20171102_16	MH821579	Aphididae	Hormaphidinae	Astegopteryx	Astegopteryx formosana	Gramineae			Guangxi	Chongzuo
H114	HL_zld20171103_12	MH821580	Aphididae	Hormaphidinae	Astegopteryx	Astegopteryx formosana	Gramineae			Guangxi	Chongzuo
H114	HL_zld20171103_18	MH821581	Aphididae	Hormaphidinae	Astegopteryx	Astegopteryx formosana	Gramineae			Guangxi	Chongzuo
H115	HL_zld20171103_19	MH821582	Aphididae	Hormaphidinae	Astegopteryx	Astegopteryx formosana	Gramineae			Guangxi	Chongzuo
H116	HL_20170317_17	MH821583	Aphididae	Aphidinae	Aulacorthum	Aulacorthum solani	Asclepiadaceae	Telosma	Telosma cordata	Fujian	Fuzhou
H117	HL_20170529_6	MH821584	Aphididae	Aphidinae	Aulacorthum	Aulacorthum solani	Acanthaceae	Rostellularia	Rostellularia procumbens	Fujian	Fuzhou
H118	HL_20160412_14	MH821585	Aphididae	Aphidinae	Aulacorthum	Aulacorthum sp.				Fujian	Fuzhou
H119	HL_20170304_3	MH821587	Aphididae	Aphidinae	Brachycaudus	Brachycaudus helichrysi	Compositae	Ageratum	Ageratum conyzoides	Fujian	Fuzhou
H120	HL_20170402_5	MH821588	Aphididae	Aphidinae	Brachycaudus	Brachycaudus helichrysi	Compositae	Gnaphalium	Gnaphalium affine	Fujian	Fuding
H121	HL_20160131_3	MH821589	Aphididae	Aphidinae	Brachycaudus	Brachycaudus helichrysi	Compositae	Ageratum	Ageratum conyzoides	Fujian	Xiamen
H121	HL_zld20171107_2	MH821590	Aphididae	Aphidinae	Brachycaudus	Brachycaudus helichrysi	Compositae	Hypochaeris	Hypochaeris ciliata	Yunnan	Kunming
H121	HL_zld20171108_10	MH821591	Aphididae	Aphidinae	Brachycaudus	Brachycaudus helichrysi	Compositae	Hypochaeris	Hypochaeris ciliata	Yunnan	Kunming
H121	HL_zld20171109_10	MH821592	Aphididae	Aphidinae	Brachycaudus	Brachycaudus helichrysi	Compositae	Hypochaeris	Hypochaeris ciliata	Yunnan	Kunming
H122	HL_zld20171112_3	MH821593	Aphididae	Calaphidinae	Calaphis	Calaphis magnoliae	Magnoliaceae	Magnolia	Magnolia denudata	Yunnan	Kunming
H123	HL_20170429_25	MH821594	Aphididae	Calaphidinae	Calaphis	Calaphis magnolicolens	Magnoliaceae	Magnolia	Magnolia denudata	Zhejiang	Hangzhou
H124	HL_20170311_3	MH821595	Aphididae	Aphidinae	Cavariella	Cavariella araliae	Araliaceae	Schefflera	Schefflera octophylla	Fujian	Fuzhou
H124	HL_20170328_10	MH821596	Aphididae	Aphidinae	Cavariella	Cavariella araliae	Araliaceae	Aralia	Aralia chinensis	Fujian	Fuzhou
H124	HL_20170209_4	MH821598	Aphididae	Aphidinae	Cavariella	Cavariella araliae	Araliaceae	Schefflera	Schefflera octophylla	Guangdong	Guangzhou
H124	HL_20170219_8	MH821599	Aphididae	Aphidinae	Cavariella	Cavariella araliae	Araliaceae	Schefflera	Schefflera octophylla	Fujian	Fuzhou
H124	HL_20160413_13	MH821600	Aphididae	Aphidinae	Cavariella	Cavariella araliae	Salicaceae	Salix	Salix babylonica	Fujian	Fuzhou
H124	HL_20160413_14	MH821601	Aphididae	Aphidinae	Cavariella	Cavariella araliae	Salicaceae	Salix	Salix babylonica	Fujian	Fuzhou
H124	HL_20150517_3	MH821602	Aphididae	Aphidinae	Cavariella	Cavariella araliae	Araliaceae	Aralia	Aralia chinensis	Fujian	Fuzhou
H125	HL_20160426_5	MH821603	Aphididae	Aphidinae	Cavariella	Cavariella salicicola	Salicaceae	Salix	Salix dunnii	Fujian	Fuzhou
H125	HL_20160525_2	MH821604	Aphididae	Aphidinae	Cavariella	Cavariella salicicola	Salicaceae	Salix	Salix babylonica	Fujian	Fuzhou
H126	HL_20160605_4	MH821605	Aphididae	Hormaphidinae	Ceratoglyphina	Ceratoglyphina bambusae	Gramineae			Fujian	Fuzhou
H126	HL_20160605_5	MH821606	Aphididae	Hormaphidinae	Ceratoglyphina	Ceratoglyphina bambusae	Gramineae			Fujian	Fuzhou
H126	HL_20160605_6	MH821607	Aphididae	Hormaphidinae	Ceratoglyphina	Ceratoglyphina bambusae	Gramineae			Fujian	Fuzhou
H127	HL_20160605_7	MH821609	Aphididae	Hormaphidinae	Ceratoglyphina	Ceratoglyphina bambusae	Gramineae			Fujian	Fuzhou
H126	HL_20160610_4	MH821610	Aphididae	Hormaphidinae	Ceratoglyphina	Ceratoglyphina bambusae	Gramineae			Fujian	Fuzhou
H126	HL_20160610_5	MH821611	Aphididae	Hormaphidinae	Ceratoglyphina	Ceratoglyphina bambusae	Gramineae			Fujian	Fuzhou
H126	HL_20160610_6	MH821612	Aphididae	Hormaphidinae	Ceratoglyphina	Ceratoglyphina bambusae	Gramineae			Fujian	Fuzhou
H128	HL_20170402_21	MH821613	Aphididae	Hormaphidinae	Ceratoglyphina	Ceratoglyphina phragmitidisucta	Gramineae			Fujian	Fuding
H129	HL_20170408_8	MH821614	Aphididae	Hormaphidinae	Ceratoglyphina	Ceratoglyphina phragmitidisucta	Fagaceae			Fujian	Fuzhou
H130	HL_20170505_5	MH821615	Aphididae	Hormaphidinae	Ceratoglyphina	Ceratoglyphina phragmitidisucta	Gramineae			Fujian	Fuzhou
H129	HL_20150418_3	MH821616	Aphididae	Hormaphidinae	Ceratoglyphina	Ceratoglyphina phragmitidisucta	Gramineae			Fujian	Fuzhou
H130	HL_20160412_6	MH821617	Aphididae	Hormaphidinae	Ceratoglyphina	Ceratoglyphina phragmitidisucta	Gramineae	Bambusa	Bambusa ventricosa	Fujian	Fuzhou
H131	HL_20150914_2	MH821618	Aphididae	Hormaphidinae	Ceratovacuna	Ceratovacuna graminum	Gramineae			Fujian	Fuzhou
H131	HL_20150914_3	MH821620	Aphididae	Hormaphidinae	Ceratovacuna	Ceratovacuna graminum	Gramineae			Fujian	Fuzhou
H131	HL_20150914_4	MH821621	Aphididae	Hormaphidinae	Ceratovacuna	Ceratovacuna graminum	Gramineae			Fujian	Fuzhou
H131	HL_20150914_5	MH821622	Aphididae	Hormaphidinae	Ceratovacuna	Ceratovacuna graminum	Gramineae			Fujian	Fuzhou
H131	HL_20150916_1	MH821623	Aphididae	Hormaphidinae	Ceratovacuna	Ceratovacuna graminum				Fujian	Fuzhou
H131	HL_20150922_1	MH821624	Aphididae	Hormaphidinae	Ceratovacuna	Ceratovacuna graminum	Gramineae			Fujian	Fuzhou
H132	HL_20170328_6	MH821625	Aphididae	Hormaphidinae	Ceratovacuna	Ceratovacuna keduensis	Gramineae	Bambusa	Bambusa ventricosa	Fujian	Fuzhou
H133	HL_20170328_7	MH821626	Aphididae	Hormaphidinae	Ceratovacuna	Ceratovacuna keduensis	Gramineae	Bambusa	Bambusa ventricosa	Fujian	Fuzhou
H133	HL_20170403_11	MH821627	Aphididae	Hormaphidinae	Ceratovacuna	Ceratovacuna keduensis				Fujian	Fuding
H132	HL_20170518_6	MH821628	Aphididae	Hormaphidinae	Ceratovacuna	Ceratovacuna keduensis	Gramineae			Fujian	Fuzhou
H133	HL_20170606_7	MH821629	Aphididae	Hormaphidinae	Ceratovacuna	Ceratovacuna keduensis	Gramineae			Fujian	Fuzhou
H133	HL_20170609_16	MH821631	Aphididae	Hormaphidinae	Ceratovacuna	Ceratovacuna keduensis	Gramineae			Fujian	Fuzhou
H134	HL_20170609_17	MH821632	Aphididae	Hormaphidinae	Ceratovacuna	Ceratovacuna keduensis	Gramineae			Fujian	Fuzhou
H133	HL_20170614_1	MH821633	Aphididae	Hormaphidinae	Ceratovacuna	Ceratovacuna keduensis	Gramineae			Fujian	Fuzhou
H135	HL_20170630_1	MH821634	Aphididae	Hormaphidinae	Ceratovacuna	Ceratovacuna keduensis	Gramineae			Fujian	Fuzhou
H133	HL_20170630_4	MH821635	Aphididae	Hormaphidinae	Ceratovacuna	Ceratovacuna keduensis	Gramineae			Fujian	Fuzhou
H133	HL_20170708_3	MH821636	Aphididae	Hormaphidinae	Ceratovacuna	Ceratovacuna keduensis	Gramineae	Bambusa	Bambusa ventricosa	Fujian	Fuzhou
H133	HL_20170708_4	MH821637	Aphididae	Hormaphidinae	Ceratovacuna	Ceratovacuna keduensis	Gramineae			Fujian	Fuzhou
H133	HL_20170926_21	MH821638	Aphididae	Hormaphidinae	Ceratovacuna	Ceratovacuna keduensis	Gramineae			Fujian	Fuzhou
H133	HL_20170926_22	MH821639	Aphididae	Hormaphidinae	Ceratovacuna	Ceratovacuna keduensis	Gramineae			Fujian	Fuzhou
H136	HL_20170926_24	MH821640	Aphididae	Hormaphidinae	Ceratovacuna	Ceratovacuna keduensis	Gramineae			Fujian	Fuzhou
H133	HL_20160506_3	MH821642	Aphididae	Hormaphidinae	Ceratovacuna	Ceratovacuna keduensis	Gramineae	Bambusa	Bambusa ventricosa	Fujian	Fuzhou
H136	HL_20160629_1	MH821643	Aphididae	Hormaphidinae	Ceratovacuna	Ceratovacuna keduensis	Gramineae	Bambusa	Bambusa ventricosa	Fujian	Fuzhou
H133	HL_20160801_1	MH821644	Aphididae	Hormaphidinae	Ceratovacuna	Ceratovacuna keduensis	Gramineae			Fujian	Wuyishan
H135	HL_20150513_23	MH821645	Aphididae	Hormaphidinae	Ceratovacuna	Ceratovacuna keduensis	Gramineae			Fujian	Fuzhou
H137	HL_20151218_4	MH821646	Aphididae	Hormaphidinae	Ceratovacuna	Ceratovacuna lanigera	Gramineae			Fujian	Fuzhou
H138	HL_20170808_9	MH821647	Aphididae	Hormaphidinae	Ceratovacuna	Ceratovacuna silvestrii	Gramineae			Yunnan	Kunming
H138	HL_20170808_10	MH821648	Aphididae	Hormaphidinae	Ceratovacuna	Ceratovacuna silvestrii	Gramineae			Yunnan	Kunming
H139	HL_20170209_8	MH821649	Aphididae	Hormaphidinae	Ceratovacuna	Ceratovacuna sp.	Gramineae	Bambusa	Bambusa ventricosa	Guangdong	Guangzhou
H140	HL_20170813_11	MH821650	Aphididae	Hormaphidinae	Ceratovacuna	Ceratovacuna sp.	Gramineae			Yunnan	Xishuangbanna
H141	HL_20170813_13	MH821651	Aphididae	Hormaphidinae	Ceratovacuna	Ceratovacuna sp.	Gramineae			Yunnan	Xishuangbanna
H139	HL_20170814_4	MH821653	Aphididae	Hormaphidinae	Ceratovacuna	Ceratovacuna sp.	Gramineae	Dendrocalamus	Dendrocalamus sikkimensis	Yunnan	Xishuangbanna
H140	HL_20170814_5	MH821654	Aphididae	Hormaphidinae	Ceratovacuna	Ceratovacuna sp.	Gramineae	Dendrocalamus	Dendrocalamus latiflorus	Yunnan	Xishuangbanna
H139	HL_20170814_6	MH821655	Aphididae	Hormaphidinae	Ceratovacuna	Ceratovacuna sp.	Gramineae	Dendrocalamus	Dendrocalamus giganteus	Yunnan	Xishuangbanna
H142	HL_20170810_8	MH821656	Aphididae	Greenideinae	Cervaphis	Cervaphis quercus	Fagaceae	Quercus	Quercus acutissima	Yunnan	Xishuangbanna
H143	HL_20170810_9	MH821657	Aphididae	Greenideinae	Cervaphis	Cervaphis quercus	Fagaceae			Yunnan	Xishuangbanna
H144	HL_20150806_3	MH821658	Aphididae	Eriosomatinae	Chaetogeoica	Chaetogeoica folidentata	Anacardiaceae	Pistacia	Pistacia chinensis	Shanxi	Xian
H145	HL_20170312_3	MH821659	Aphididae	Chaitophorinae	Chaitophorus	Chaitophorus saliniger	Salicaceae	Salix	Salix babylonica	Fujian	Fuzhou
H145	HL_20170409_6	MH821660	Aphididae	Chaitophorinae	Chaitophorus	Chaitophorus saliniger	Salicaceae	Salix	Salix babylonica	Fujian	Fuzhou
H145	HL_20170423_1	MH821661	Aphididae	Chaitophorinae	Chaitophorus	Chaitophorus saliniger	Salicaceae	Salix	Salix babylonica	Fujian	Fuzhou
H146	HL_20170627_1	MH821662	Aphididae	Chaitophorinae	Chaitophorus	Chaitophorus saliniger	Salicaceae	Salix	Salix babylonica	Fujian	Fuzhou
H147	HL_20170802_8	MH821665	Aphididae	Chaitophorinae	Chaitophorus	Chaitophorus saliniger	Salicaceae	Salix	Salix babylonica	Yunnan	Kunming
H148	HL_20170805_1	MH821666	Aphididae	Chaitophorinae	Chaitophorus	Chaitophorus saliniger	Salicaceae	Salix	Salix babylonica	Yunnan	Kunming
H149	HL_20150708_1	MH821667	Aphididae	Chaitophorinae	Chaitophorus	Chaitophorus saliniger	Salicaceae	Salix	Salix sp.	Fujian	Fuzhou
H150	HL_20150822_10	MH821668	Aphididae	Chaitophorinae	Chaitophorus	Chaitophorus saliniger	Salicaceae	Salix	Salix babylonica	Fujian	Fuzhou
H149	HL_20150908_1	MH821669	Aphididae	Chaitophorinae	Chaitophorus	Chaitophorus saliniger	Salicaceae	Salix	Salix babylonica	Fujian	Fuzhou
H149	HL_20150908_2	MH821670	Aphididae	Chaitophorinae	Chaitophorus	Chaitophorus saliniger	Salicaceae	Salix	Salix babylonica	Fujian	Fuzhou
H149	HL_20160101_2	MH821671	Aphididae	Chaitophorinae	Chaitophorus	Chaitophorus saliniger	Salicaceae	Salix	Salix babylonica	Fujian	Fuzhou
H149	HL_20150430_1	MH821672	Aphididae	Chaitophorinae	Chaitophorus	Chaitophorus saliniger	Salicaceae	Salix	Salix babylonica	Fujian	Quanzhou
H149	HL_20160407_3	MH821673	Aphididae	Chaitophorinae	Chaitophorus	Chaitophorus saliniger	Salicaceae	Salix	Salix babylonica	Fujian	Fuzhou
H149	HL_20150501_2	MH821674	Aphididae	Chaitophorinae	Chaitophorus	Chaitophorus saliniger	Salicaceae	Salix	Salix babylonica	Fujian	Quanzhou
H149	HL_20150501_4	MH821676	Aphididae	Chaitophorinae	Chaitophorus	Chaitophorus saliniger	Salicaceae	Salix	Salix babylonica	Fujian	Quanzhou
H149	HL_20160421_10	MH821677	Aphididae	Chaitophorinae	Chaitophorus	Chaitophorus saliniger	Salicaceae	Salix	Salix babylonica	Fujian	Fuzhou
H146	HL_20160511_2	MH821678	Aphididae	Chaitophorinae	Chaitophorus	Chaitophorus saliniger	Salicaceae	Salix	Salix babylonica	Fujian	Fuzhou
H149	HL_20160511_9	MH821679	Aphididae	Chaitophorinae	Chaitophorus	Chaitophorus saliniger	Salicaceae	Salix	Salix babylonica	Fujian	Fuzhou
H146	HL_20160603_1	MH821680	Aphididae	Chaitophorinae	Chaitophorus	Chaitophorus saliniger	Salicaceae	Salix	Salix babylonica	Fujian	Fuzhou
H151	HL_20160630_1	MH821681	Aphididae	Chaitophorinae	Chaitophorus	Chaitophorus saliniger	Salicaceae	Salix	Salix babylonica	Fujian	Fuzhou
H149	HL_20160815_6	MH821682	Aphididae	Chaitophorinae	Chaitophorus	Chaitophorus saliniger	Salicaceae	Salix	Salix babylonica	Zhejiang	Linhai
H149	HL_20160815_7	MH821683	Aphididae	Chaitophorinae	Chaitophorus	Chaitophorus saliniger	Salicaceae	Salix	Salix babylonica	Fujian	Fuzhou
H146	HL_20161128_4	MH821684	Aphididae	Chaitophorinae	Chaitophorus	Chaitophorus saliniger	Salicaceae	Salix	Salix babylonica	Fujian	Fuzhou
H152	HL_20161205_1	MH821685	Aphididae	Chaitophorinae	Chaitophorus	Chaitophorus saliniger	Salicaceae	Salix	Salix babylonica	Fujian	Fuzhou
H145	HL_20170123_3	MH821687	Aphididae	Chaitophorinae	Chaitophorus	Chaitophorus saliniger	Salicaceae	Salix	Salix babylonica	Fujian	Fuzhou
H146	HL_zld20171022_2	MH821688	Aphididae	Chaitophorinae	Chaitophorus	Chaitophorus saliniger	Salicaceae	Salix	Salix sp.	Guangdong	Maoming
H149	HL_zld20171103_11	MH821689	Aphididae	Chaitophorinae	Chaitophorus	Chaitophorus saliniger	Salicaceae	Salix	Salix sp.	Guangxi	Chongzuo
H153	HL_zld20171103_20	MH821690	Aphididae	Chaitophorinae	Chaitophorus	Chaitophorus saliniger	Salicaceae	Salix	Salix sp.	Guangxi	Chongzuo
H154	HL_zld20171105_8	MH821691	Aphididae	Chaitophorinae	Chaitophorus	Chaitophorus saliniger	Salicaceae	Salix	Salix sp.	Guangxi	Pingguo
H147	HL_zld20171107_24	MH821692	Aphididae	Chaitophorinae	Chaitophorus	Chaitophorus saliniger	Salicaceae	Salix	Salix chaenomeloides	Yunnan	Kunming
H147	HL_zld20171108_5	MH821693	Aphididae	Chaitophorinae	Chaitophorus	Chaitophorus saliniger	Salicaceae	Salix	Salix sp.	Yunnan	Kunming
H149	HL_zld20171023_9	MH821694	Aphididae	Chaitophorinae	Chaitophorus	Chaitophorus saliniger	Salicaceae	Salix	Salix sp.	Guangdong	Maoming
H149	HL_zld20171020_3	MH821695	Aphididae	Chaitophorinae	Chaitophorus	Chaitophorus saliniger	Salicaceae	Salix	Salix sp.	Guangdong	Jieyang
H149	HL_zld20171023_10	MH821696	Aphididae	Chaitophorinae	Chaitophorus	Chaitophorus saliniger	Salicaceae	Salix	Salix sp.	Guangdong	Maoming
H147	HL_zld20171123_15	MH821698	Aphididae	Chaitophorinae	Chaitophorus	Chaitophorus saliniger	Salicaceae	Salix	Salix sp.	Yunnan	Baoshan
H147	HL_zld20171126_9	MH821699	Aphididae	Chaitophorinae	Chaitophorus	Chaitophorus saliniger	Salicaceae	Salix	Salix sp.	Yunnan	Dali
H146	HL_zld20171023_13	MH821700	Aphididae	Chaitophorinae	Chaitophorus	Chaitophorus saliniger	Salicaceae	Salix	Salix sp.	Guangdong	Maoming
H146	HL_zld20171023_16	MH821701	Aphididae	Chaitophorinae	Chaitophorus	Chaitophorus saliniger	Myrtaceae	Syzygium	Syzygium cumini	Guangdong	Maoming
H155	HL_20160802_2	MH821702	Aphididae	Hormaphidinae	Chaitoregma	Chaitoregma sp.	Gramineae			Fujian	Wuyishan
H155	HL_20160802_21	MH821703	Aphididae	Hormaphidinae	Chaitoregma	Chaitoregma sp.	Gramineae			Zhejiang	Linhai
H156	HL_zld20171109_2	MH821704	Aphididae	Hormaphidinae	Chaitoregma	Chaitoregma tattakana	Gramineae			Yunnan	Kunming
H156	HL_zld20171111_13	MH821705	Aphididae	Hormaphidinae	Chaitoregma	Chaitoregma tattakana	Gramineae			Yunnan	Kunming
H157	HL_zld20171020_8	MH821706	Aphididae	Calaphidinae	Chuansicallis	Chuansicallis chengtuensis	Euphorbiaceae	Phyllanthus	Phyllanthus urinaria	Guangdong	Jieyang
H158	HL_20170419_5	MH821707	Aphididae	Lachninae	Cinara	Cinara formosana	Pinaceae	Keteleeria	Keteleeria fortunei	Fujian	Fuzhou
H158	HL_20160520_5	MH821709	Aphididae	Lachninae	Cinara	Cinara formosana	Pinaceae	Pinus	Pinus massoniana	Fujian	Fuzhou
H159	HL_20150511_5	MH821710	Aphididae	Lachninae	Cinara	Cinara pinea	Pinaceae	Keteleeria	Keteleeria fortunei	Fujian	Fuzhou
H160	HL_20170205_6	MH821711	Aphididae	Lachninae	Cinara	Cinara tujafilina	Cupressaceae	Platycladus	Platycladus orientalis	Guangdong	Shenzhen
H160	HL_20160503_3	MH821712	Aphididae	Lachninae	Cinara	Cinara tujafilina	Cupressaceae	Platycladus	Platycladus orientalis	Fujian	Fuzhou
H160	HL_20160527_8	MH821713	Aphididae	Lachninae	Cinara	Cinara tujafilina	Cupressaceae	Platycladus	Platycladus orientalis	Fujian	Fuzhou
H160	HL_20150511_2	MH821714	Aphididae	Lachninae	Cinara	Cinara tujafilina	Cupressaceae	Platycladus	Platycladus orientalis	Fujian	Fuzhou
H161	HL_20150416_5	MH821715	Aphididae	Aphidinae	Cryptomyzus	Cryptomyzus ribis	Labiatae	Lamium	Lamium barbatum	Fujian	Fuzhou
H162	HL_20160408_19	MH821716	Aphididae	Aphidinae	Cryptosiphum	Cryptosiphum atriplicivorum	Compositae	Artemisia	Artemisia sp.	Fujian	Fuzhou
H163	HL_20160421_11	MH821717	Aphididae	Eriosomatinae	Eriosoma	Eriosoma yangi	Ulmaceae	Ulmus	Ulmus pumila	Fujian	Fuzhou
H164	HL_20150507_3	MH821718	Aphididae	Eriosomatinae	Eriosoma	Eriosoma yangi	Ulmaceae	Ulmus	Ulmus parvifolia	Fujian	Fuzhou
H165	HL_20170403_23	MH821720	Aphididae	Lachninae	Eulachnus	Eulachnus thunbergii	Pinaceae	Keteleeria	Keteleeria fortunei	Fujian	Fuding
H165	HL_20170219_7	MH821721	Aphididae	Lachninae	Eulachnus	Eulachnus thunbergii	Pinaceae	Keteleeria	Keteleeria fortunei	Fujian	Fuzhou
H166	HL_20160729_14	MH821722	Aphididae	Lachninae	Eulachnus	Eulachnus thunbergii	Pinaceae	Pinus	Pinus sp.	Fujian	Wuyishan
H167	HL_20170507_9	MH821723	Aphididae	Greenideinae	Eutrichosiphum	Eutrichosiphum manipurense	Fagaceae	Castanea	Castanea henryi	Fujian	Fuzhou
H167	HL_20170507_10	MH821724	Aphididae	Greenideinae	Eutrichosiphum	Eutrichosiphum manipurense	Fagaceae	Castanea	Castanea henryi	Fujian	Fuzhou
H168	HL_20161029_6	MH821725	Aphididae	Greenideinae	Eutrichosiphum	Eutrichosiphum manipurense	Fagaceae			Fujian	Fuzhou
H167	HL_20161207_13	MH821726	Aphididae	Greenideinae	Eutrichosiphum	Eutrichosiphum manipurense	Myrtaceae	Syzygium	Syzygium jambos	Fujian	Fuzhou
H169	HL_20170708_2	MH821727	Aphididae	Greenideinae	Eutrichosiphum	Eutrichosiphum sp.	Moraceae	Ficus	Ficus pumila	Fujian	Fuzhou
H170	HL_20170414_15	MH821728	Aphididae	Eriosomatinae	Formosaphis	Formosaphis micheliae	Magnoliaceae	Michelia	Michelia alba	Fujian	Fuzhou
H170	HL_20170614_3	MH821729	Aphididae	Eriosomatinae	Formosaphis	Formosaphis micheliae	Magnoliaceae	Michelia	Michelia alba	Fujian	Fuzhou
H170	HL_20170614_4	MH821731	Aphididae	Eriosomatinae	Formosaphis	Formosaphis micheliae	Magnoliaceae	Michelia	Michelia alba	Fujian	Fuzhou
H170	HL_20170614_5	MH821732	Aphididae	Eriosomatinae	Formosaphis	Formosaphis micheliae	Magnoliaceae	Michelia	Michelia alba	Fujian	Fuzhou
H170	HL_20151205_1	MH821733	Aphididae	Eriosomatinae	Formosaphis	Formosaphis micheliae	Magnoliaceae	Michelia	Michelia alba	Fujian	Fuzhou
H170	HL_20151230_7	MH821734	Aphididae	Eriosomatinae	Formosaphis	Formosaphis micheliae	Magnoliaceae	Michelia	Michelia alba	Fujian	Fuzhou
H171	HL_20160326_6	MH821735	Aphididae	Eriosomatinae	Formosaphis	Formosaphis micheliae	Magnoliaceae	Michelia	Michelia alba	Fujian	Fuzhou
H170	HL_20160506_6	MH821736	Aphididae	Eriosomatinae	Formosaphis	Formosaphis micheliae	Magnoliaceae	Michelia	Michelia alba	Fujian	Fuzhou
H170	HL_20160506_7	MH821737	Aphididae	Eriosomatinae	Formosaphis	Formosaphis micheliae	Magnoliaceae	Michelia	Michelia alba	Fujian	Fuzhou
H172	HL_20170218_3	MH821738	Aphididae	Hormaphidinae	Glyphinaphis	Glyphinaphis bambusae	Gramineae			Fujian	Fuzhou
H172	HL_20170219_9	MH821739	Aphididae	Hormaphidinae	Glyphinaphis	Glyphinaphis bambusae	Gramineae			Fujian	Fuzhou
H172	HL_20160610_1	MH821740	Aphididae	Hormaphidinae	Glyphinaphis	Glyphinaphis bambusae	Gramineae			Fujian	Fuzhou
H172	HL_20160610_2	MH821742	Aphididae	Hormaphidinae	Glyphinaphis	Glyphinaphis bambusae	Gramineae			Fujian	Fuzhou
H172	HL_20160610_3	MH821743	Aphididae	Hormaphidinae	Glyphinaphis	Glyphinaphis bambusae	Gramineae			Fujian	Fuzhou
H172	HL_20160615_5	MH821744	Aphididae	Hormaphidinae	Glyphinaphis	Glyphinaphis bambusae	Gramineae			Fujian	Fuzhou
H173	HL_20161207_14	MH821745	Aphididae	Hormaphidinae	Glyphinaphis	Glyphinaphis bambusae	Gramineae			Fujian	Fuzhou
H172	HL_20161207_15	MH821746	Aphididae	Hormaphidinae	Glyphinaphis	Glyphinaphis bambusae	Gramineae			Fujian	Fuzhou
H174	HL_20170203_6	MH821747	Aphididae	Greenideinae	Greenidea	Greenidea decaspermi	Sapindaceae	Litchi	Litchi chinensis	Guangdong	Shenzhen
H175	HL_20170304_11	MH821748	Aphididae	Greenideinae	Greenidea	Greenidea ficicola	Moraceae	Ficus	Ficus elastica	Fujian	Fuzhou
H175	HL_20170317_14	MH821749	Aphididae	Greenideinae	Greenidea	Greenidea ficicola	Moraceae	Ficus	Ficus sp.	Fujian	Fuzhou
H175	HL_20170326_7	MH821750	Aphididae	Greenideinae	Greenidea	Greenidea ficicola	Moraceae	Ficus	Ficus altissima	Fujian	Fuzhou
H175	HL_20170328_4	MH821751	Aphididae	Greenideinae	Greenidea	Greenidea ficicola	Moraceae	Ficus	Ficus altissima	Fujian	Fuzhou
H175	HL_20170208_2	MH821753	Aphididae	Greenideinae	Greenidea	Greenidea ficicola	Moraceae	Ficus	Ficus microcarpa	Guangdong	Guangzhou
H175	HL_20170409_1	MH821754	Aphididae	Greenideinae	Greenidea	Greenidea ficicola	Moraceae	Ficus	Ficus elastica	Fujian	Fuzhou
H175	HL_20170414_1	MH821755	Aphididae	Greenideinae	Greenidea	Greenidea ficicola	Moraceae	Ficus	Ficus microcarpa	Fujian	Fuzhou
H175	HL_20170414_14	MH821756	Aphididae	Greenideinae	Greenidea	Greenidea ficicola	Moraceae	Ficus	Ficus altissima	Fujian	Fuzhou
H175	HL_20170415_12	MH821757	Aphididae	Greenideinae	Greenidea	Greenidea ficicola	Moraceae	Ficus	Ficus microcarpa	Fujian	Fuzhou
H175	HL_20170419_2	MH821758	Aphididae	Greenideinae	Greenidea	Greenidea ficicola	Moraceae	Ficus	Ficus altissima	Fujian	Fuzhou
H175	HL_20170419_3	MH821759	Aphididae	Greenideinae	Greenidea	Greenidea ficicola	Moraceae	Ficus	Ficus altissima	Fujian	Fuzhou
H175	HL_20170505_2	MH821760	Aphididae	Greenideinae	Greenidea	Greenidea ficicola	Moraceae	Ficus	Ficus sp.	Fujian	Fuzhou
H175	HL_20170505_11	MH821761	Aphididae	Greenideinae	Greenidea	Greenidea ficicola	Moraceae	Ficus	Ficus microcarpa	Fujian	Fuzhou
H175	HL_20170518_8	MH821762	Aphididae	Greenideinae	Greenidea	Greenidea ficicola	Moraceae	Ficus	Ficus sp.	Fujian	Fuzhou
H175	HL_20170518_12	MH821764	Aphididae	Greenideinae	Greenidea	Greenidea ficicola	Moraceae	Ficus	Ficus microcarpa	Fujian	Fuzhou
H175	HL_20170518_20	MH821765	Aphididae	Greenideinae	Greenidea	Greenidea ficicola	Moraceae	Ficus	Ficus microcarpa	Fujian	Fuzhou
H176	HL_20170209_7	MH821766	Aphididae	Greenideinae	Greenidea	Greenidea ficicola	Moraceae	Ficus	Ficus altissima	Guangdong	Guangzhou
H175	HL_20170210_1	MH821767	Aphididae	Greenideinae	Greenidea	Greenidea ficicola	Moraceae	Ficus	Ficus microcarpa	Guangdong	Guangzhou
H176	HL_20170210_2	MH821768	Aphididae	Greenideinae	Greenidea	Greenidea ficicola	Moraceae	Ficus	Ficus microcarpa	Guangdong	Guangzhou
H175	HL_20170210_3	MH821769	Aphididae	Greenideinae	Greenidea	Greenidea ficicola	Moraceae	Ficus	Ficus altissima	Guangdong	Guangzhou
H175	HL_20170606_4	MH821770	Aphididae	Greenideinae	Greenidea	Greenidea ficicola	Moraceae	Ficus	Ficus sp.	Fujian	Fuzhou
H175	HL_20170214_1	MH821771	Aphididae	Greenideinae	Greenidea	Greenidea ficicola	Moraceae	Ficus	Ficus sp.	Fujian	Fuzhou
H175	HL_20170217_1	MH821772	Aphididae	Greenideinae	Greenidea	Greenidea ficicola	Moraceae	Ficus	Ficus sp.	Fujian	Fuzhou
H175	HL_20170203_7	MH821773	Aphididae	Greenideinae	Greenidea	Greenidea ficicola	Moraceae	Ficus	Ficus altissima	Guangdong	Shenzhen
H175	HL_20170218_5	MH821776	Aphididae	Greenideinae	Greenidea	Greenidea ficicola	Moraceae	Ficus	Ficus elastica	Fujian	Fuzhou
H175	HL_20170303_3	MH821777	Aphididae	Greenideinae	Greenidea	Greenidea ficicola	Moraceae	Ficus	Ficus sp.	Fujian	Fuzhou
H175	HL_20160102_1	MH821778	Aphididae	Greenideinae	Greenidea	Greenidea ficicola	Moraceae	Ficus	Ficus microcarpa	Fujian	Fuzhou
H175	HL_20160221_1	MH821779	Aphididae	Greenideinae	Greenidea	Greenidea ficicola	Moraceae	Ficus	Ficus altissima	Hainan	Haikou
H177	HL_20160221_4	MH821780	Aphididae	Greenideinae	Greenidea	Greenidea ficicola	Moraceae	Ficus	Ficus altissima	Hainan	Haikou
H175	HL_20160221_9	MH821781	Aphididae	Greenideinae	Greenidea	Greenidea ficicola	Moraceae	Ficus	Ficus altissima	Hainan	Haikou
H175	HL_20160222_5	MH821782	Aphididae	Greenideinae	Greenidea	Greenidea ficicola	Moraceae	Ficus	Ficus altissima	Hainan	Haikou
H175	HL_20160311_1	MH821783	Aphididae	Greenideinae	Greenidea	Greenidea ficicola	Moraceae	Ficus	Ficus altissima	Fujian	Fuzhou
H175	HL_20160321_10	MH821784	Aphididae	Greenideinae	Greenidea	Greenidea ficicola	Moraceae	Ficus	Ficus altissima	Fujian	Fuzhou
H175	HL_20160409_5	MH821785	Aphididae	Greenideinae	Greenidea	Greenidea ficicola	Moraceae	Ficus	Ficus elastica	Fujian	Fuzhou
H175	HL_20160412_1	MH821787	Aphididae	Greenideinae	Greenidea	Greenidea ficicola	Moraceae	Ficus	Ficus microcarpa	Fujian	Fuzhou
H175	HL_20160412_2	MH821788	Aphididae	Greenideinae	Greenidea	Greenidea ficicola	Moraceae	Ficus	Ficus microcarpa	Fujian	Fuzhou
H175	HL_20160412_4	MH821789	Aphididae	Greenideinae	Greenidea	Greenidea ficicola	Moraceae	Ficus	Ficus altissima	Fujian	Fuzhou
H175	HL_20150502_4	MH821790	Aphididae	Greenideinae	Greenidea	Greenidea ficicola	Moraceae	Ficus	Ficus altissima	Fujian	Quanzhou
H175	HL_20160414_1	MH821791	Aphididae	Greenideinae	Greenidea	Greenidea ficicola	Moraceae	Ficus	Ficus sp.	Fujian	Fuzhou
H175	HL_20150502_6	MH821792	Aphididae	Greenideinae	Greenidea	Greenidea ficicola	Moraceae	Ficus	Ficus altissima	Fujian	Fuzhou
H175	HL_20160507_4	MH821793	Aphididae	Greenideinae	Greenidea	Greenidea ficicola	Moraceae	Ficus	Ficus altissima	Fujian	Fuzhou
H178	HL_zld20171118_1	MH821794	Aphididae	Greenideinae	Greenidea	Greenidea ficicola	Moraceae	Ficus	Ficus benjamina	Yunnan	Pudong
H178	HL_zld20171118_2	MH821795	Aphididae	Greenideinae	Greenidea	Greenidea ficicola	Moraceae	Ficus	Ficus benjamina	Yunnan	Pudong
H176	HL_zld20171118_13	MH821796	Aphididae	Greenideinae	Greenidea	Greenidea ficicola	Moraceae	Ficus	Ficus auriculata	Yunnan	Pudong
H175	HL_zld20171118_14	MH821798	Aphididae	Greenideinae	Greenidea	Greenidea ficicola	Moraceae	Ficus	Ficus sp.	Yunnan	Pudong
H176	HL_zld20171118_20	MH821799	Aphididae	Greenideinae	Greenidea	Greenidea ficicola	Moraceae	Ficus	Ficus sp.	Yunnan	Pudong
H175	HL_zld20171119_6	MH821800	Aphididae	Greenideinae	Greenidea	Greenidea ficicola	Moraceae	Ficus	Ficus microcarpa	Yunnan	Pudong
H179	HL_20170304_10	MH821801	Aphididae	Greenideinae	Greenidea	Greenidea okajimai	Myrtaceae	Syzygium	Syzygium buxifolium	Fujian	Fuzhou
H179	HL_20170219_6	MH821802	Aphididae	Greenideinae	Greenidea	Greenidea okajimai	Myrtaceae	Syzygium	Syzygium buxifolium	Fujian	Fuzhou
H179	HL_20160420_5	MH821803	Aphididae	Greenideinae	Greenidea	Greenidea okajimai				Fujian	Fuzhou
H180	HL_20170409_8	MH821804	Aphididae	Greenideinae	Greenidea	Greenidea psidii	Myrtaceae	Psidium	Psidium guajava	Fujian	Fuzhou
H180	HL_20170414_29	MH821805	Aphididae	Greenideinae	Greenidea	Greenidea psidii	Myrtaceae	Callistemon	Callistemon rigidus	Fujian	Fuzhou
H180	HL_20170415_11	MH821806	Aphididae	Greenideinae	Greenidea	Greenidea psidii	Myrtaceae	Melaleuca	Melaleuca leucadendron	Fujian	Fuzhou
H180	HL_20170213_2	MH821807	Aphididae	Greenideinae	Greenidea	Greenidea psidii	Myrtaceae	Psidium	Psidium guajava	Fujian	Fuzhou
H180	HL_20160217_4	MH821809	Aphididae	Greenideinae	Greenidea	Greenidea psidii	Myrtaceae	Psidium	Psidium guajava	Hainan	Sanya
H180	HL_20160409_14	MH821810	Aphididae	Greenideinae	Greenidea	Greenidea psidii	Myrtaceae	Psidium	Psidium guajava	Fujian	Fuzhou
H181	HL_20160412_17	MH821811	Aphididae	Greenideinae	Greenidea	Greenidea psidii	Theaceae	Camellia	Camellia oleifera	Fujian	Fuzhou
H180	HL_20160419_28	MH821812	Aphididae	Greenideinae	Greenidea	Greenidea psidii	Anacardiaceae	Mangifera	Mangifera indica	Fujian	Fuzhou
H180	HL_20150507_1	MH821813	Aphididae	Greenideinae	Greenidea	Greenidea psidii	Myrtaceae	Psidium	Psidium guajava	Fujian	Fuzhou
H180	HL_20160430_2	MH821814	Aphididae	Greenideinae	Greenidea	Greenidea psidii	Myrtaceae	Psidium	Psidium guajava	Fujian	Fuzhou
H180	HL_20150509_2	MH821815	Aphididae	Greenideinae	Greenidea	Greenidea psidii	Myrtaceae	Psidium	Psidium guajava	Fujian	Fuzhou
H180	HL_20160508_1	MH821816	Aphididae	Greenideinae	Greenidea	Greenidea psidii	Anacardiaceae	Mangifera	Mangifera indica	Fujian	Fuzhou
H180	HL_20160527_3	MH821817	Aphididae	Greenideinae	Greenidea	Greenidea psidii	Myrtaceae	Psidium	Psidium guajava	Fujian	Fuzhou
H180	HL_20170123_4	MH821818	Aphididae	Greenideinae	Greenidea	Greenidea psidii	Myrtaceae	Psidium	Psidium guajava	Fujian	Fuzhou
H182	HL_20160504_6	MH821820	Aphididae	Greenideinae	Greenidea	Greenidea symplocosis	Myricaceae	Myrica	Myrica rubra	Fujian	Fuzhou
H183	HL_20170810_7	MH821821	Aphididae	Greenideinae	Greenideoida	Greenideoida ceyloniae	Guttiferae	Mesua	Mesua ferrea	Yunnan	Xishuangbanna
H183	HL_20170811_6	MH821822	Aphididae	Greenideinae	Greenideoida	Greenideoida ceyloniae	Guttiferae	Mesua	Mesua ferrea	Yunnan	Xishuangbanna
H184	HL_20170304_7	MH821823	Aphididae	Aphidinae	Hyalopterus	Hyalopterus pruni	Gramineae	Arundo	Arundo donax	Fujian	Fuzhou
H185	HL_20170402_19	MH821824	Aphididae	Aphidinae	Hyalopterus	Hyalopterus pruni	Rosaceae	Prunus	Prunus cerasifera	Fujian	Fuding
H186	HL_20170209_6	MH821825	Aphididae	Aphidinae	Hyalopterus	Hyalopterus pruni	Gramineae	Phragmites	Phragmites australis	Guangdong	Guangzhou
H186	HL_20150708_2	MH821826	Aphididae	Aphidinae	Hyalopterus	Hyalopterus pruni	Gramineae			Fujian	Fuzhou
H185	HL_20150708_3	MH821827	Aphididae	Aphidinae	Hyalopterus	Hyalopterus pruni	Gramineae			Shanxi	Hanzhong
H187	HL_20150806_4	MH821828	Aphididae	Aphidinae	Hyalopterus	Hyalopterus pruni	Gramineae			Sichuan	Langzhong
H185	HL_20150417_3	MH821829	Aphididae	Aphidinae	Hyalopterus	Hyalopterus pruni	Rosaceae	Amygdalus	Amygdalus persica	Fujian	Fuzhou
H185	HL_20150417_12	MH821831	Aphididae	Aphidinae	Hyalopterus	Hyalopterus pruni	Gramineae	Pennisetum	Pennisetum alopecuroides	Fujian	Fuzhou
H185	HL_20151228_1	MH821832	Aphididae	Aphidinae	Hyalopterus	Hyalopterus pruni	Gramineae			Fujian	Fuzhou
H185	HL_20150419_1	MH821833	Aphididae	Aphidinae	Hyalopterus	Hyalopterus pruni	Rosaceae	Prunus	Prunus cerasifera	Fujian	Fuzhou
H185	HL_20160326_2	MH821834	Aphididae	Aphidinae	Hyalopterus	Hyalopterus pruni	Anacardiaceae	Rhus	Rhus chinensis	Fujian	Fuzhou
H185	HL_20160407_2	MH821835	Aphididae	Aphidinae	Hyalopterus	Hyalopterus pruni	Rosaceae	Amygdalus	Amygdalus persica	Fujian	Fuzhou
H185	HL_20160408_2	MH821836	Aphididae	Aphidinae	Hyalopterus	Hyalopterus pruni	Rosaceae	Amygdalus	Amygdalus persica	Fujian	Fuzhou
H188	HL_20160408_3	MH821837	Aphididae	Aphidinae	Hyalopterus	Hyalopterus pruni	Rosaceae	Amygdalus	Amygdalus persica	Fujian	Fuzhou
H185	HL_20160409_3	MH821838	Aphididae	Aphidinae	Hyalopterus	Hyalopterus pruni	Rosaceae	Amygdalus	Amygdalus persica	Fujian	Fuzhou
H185	HL_20160409_4	MH821839	Aphididae	Aphidinae	Hyalopterus	Hyalopterus pruni	Anacardiaceae	Rhus	Rhus chinensis	Fujian	Fuzhou
H185	HL_20160413_9	MH821840	Aphididae	Aphidinae	Hyalopterus	Hyalopterus pruni	Rosaceae	Prunus	Prunus cerasifera	Fujian	Fuzhou
H185	HL_20160413_10	MH821842	Aphididae	Aphidinae	Hyalopterus	Hyalopterus pruni	Leguminosae	Cassia	Cassia surattensis	Fujian	Fuzhou
H189	HL_20160419_22	MH821843	Aphididae	Aphidinae	Hyalopterus	Hyalopterus pruni	Rosaceae	Amygdalus	Amygdalus persica	Fujian	Fuzhou
H185	HL_20160426_6	MH821844	Aphididae	Aphidinae	Hyalopterus	Hyalopterus pruni	Gramineae	Arundo	Arundo donax	Fujian	Fuzhou
H190	HL_20150509_4	MH821845	Aphididae	Aphidinae	Hyalopterus	Hyalopterus pruni	Rosaceae	Amygdalus	Amygdalus persica	Fujian	Fuzhou
H191	HL_20160512_3	MH821846	Aphididae	Aphidinae	Hyalopterus	Hyalopterus pruni	Rosaceae	Amygdalus	Amygdalus persica	Fujian	Fuzhou
H185	HL_20160527_7	MH821847	Aphididae	Aphidinae	Hyalopterus	Hyalopterus pruni	Gramineae	Phragmites	Phragmites australis	Fujian	Fuzhou
H191	HL_20170101_1	MH821848	Aphididae	Aphidinae	Hyalopterus	Hyalopterus pruni	Gramineae			Fujian	Fuzhou
H191	HL_20170101_2	MH821849	Aphididae	Aphidinae	Hyalopterus	Hyalopterus pruni	Gramineae			Fujian	Fuzhou
H192	HL_zld20171108_12	MH821850	Aphididae	Aphidinae	Hyalopterus	Hyalopterus pruni	Gramineae	Phragmites	Phragmites australis	Yunnan	Kunming
H193	HL_20170304_2	MH821851	Aphididae	Aphidinae	Hyperomyzus	Hyperomyzus carduellinus	Compositae			Fujian	Fuzhou
H194	HL_20170314_4	MH821853	Aphididae	Aphidinae	Hyperomyzus	Hyperomyzus carduellinus	Compositae	Sonchus	Sonchus arvensis	Fujian	Fuzhou
H193	HL_20170317_11	MH821854	Aphididae	Aphidinae	Hyperomyzus	Hyperomyzus carduellinus	Compositae	Sonchus	Sonchus arvensis	Fujian	Fuzhou
H194	HL_20170328_2	MH821855	Aphididae	Aphidinae	Hyperomyzus	Hyperomyzus carduellinus	Compositae	Sonchus	Sonchus arvensis	Fujian	Fuzhou
H194	HL_20170328_5	MH821856	Aphididae	Aphidinae	Hyperomyzus	Hyperomyzus carduellinus	Compositae	Sonchus	Sonchus arvensis	Fujian	Fuzhou
H194	HL_20170328_13	MH821857	Aphididae	Aphidinae	Hyperomyzus	Hyperomyzus carduellinus	Compositae	Sonchus	Sonchus arvensis	Fujian	Fuzhou
H194	HL_20170415_10	MH821858	Aphididae	Aphidinae	Hyperomyzus	Hyperomyzus carduellinus	Compositae	Sonchus	Sonchus arvensis	Fujian	Fuzhou
H194	HL_20170419_1	MH821859	Aphididae	Aphidinae	Hyperomyzus	Hyperomyzus carduellinus	Compositae	Sonchus	Sonchus arvensis	Fujian	Fuzhou
H194	HL_20151208_2	MH821860	Aphididae	Aphidinae	Hyperomyzus	Hyperomyzus carduellinus	Compositae			Fujian	Fuzhou
H193	HL_20160321_9	MH821861	Aphididae	Aphidinae	Hyperomyzus	Hyperomyzus carduellinus	Compositae			Fujian	Fuzhou
H194	HL_20150422_1	MH821862	Aphididae	Aphidinae	Hyperomyzus	Hyperomyzus carduellinus	Compositae	Sonchus	Sonchus arvensis	Fujian	Fuzhou
H194	HL_20160411_6	MH821864	Aphididae	Aphidinae	Hyperomyzus	Hyperomyzus carduellinus	Compositae			Fujian	Fuzhou
H194	HL_20160507_5	MH821865	Aphididae	Aphidinae	Hyperomyzus	Hyperomyzus carduellinus	Compositae			Fujian	Fuzhou
H194	HL_20160509_9	MH821866	Aphididae	Aphidinae	Hyperomyzus	Hyperomyzus carduellinus	Compositae			Fujian	Fuzhou
H195	HL_20170208_1	MH821867	Aphididae	Aphidinae	Hysteroneura	Hysteroneura setariae	Gramineae			Guangdong	Guangzhou
H195	HL_20170203_5	MH821868	Aphididae	Aphidinae	Hysteroneura	Hysteroneura setariae	Gramineae	Arundo	Arundo donax	Guangdong	Shenzhen
H195	HL_20170810_13	MH821869	Aphididae	Aphidinae	Hysteroneura	Hysteroneura setariae				Yunnan	Xishuangbanna
H195	HL_20170813_15	MH821870	Aphididae	Aphidinae	Hysteroneura	Hysteroneura setariae	Gramineae			Yunnan	Xishuangbanna
H195	HL_20170814_9	MH821871	Aphididae	Aphidinae	Hysteroneura	Hysteroneura setariae	Gramineae	Eleusine	Eleusine indica	Yunnan	Xishuangbanna
H195	HL_20170904_1	MH821872	Aphididae	Aphidinae	Hysteroneura	Hysteroneura setariae	Gramineae	Eleusine	Eleusine indica	Fujian	Zhangzhou
H196	HL_20170926_4	MH821873	Aphididae	Aphidinae	Hysteroneura	Hysteroneura setariae	Gramineae			Fujian	Fuzhou
H195	HL_20150904_2	MH821875	Aphididae	Aphidinae	Hysteroneura	Hysteroneura setariae	Gramineae	Eleusine	Eleusine indica	Fujian	Fuzhou
H196	HL_20150908_3	MH821876	Aphididae	Aphidinae	Hysteroneura	Hysteroneura setariae	Gramineae	Digitaria	Digitaria sanguinalis	Fujian	Fuzhou
H197	HL_20150908_4	MH821877	Aphididae	Aphidinae	Hysteroneura	Hysteroneura setariae	Gramineae	Eleusine	Eleusine indica	Fujian	Fuzhou
H195	HL_20150909_4	MH821878	Aphididae	Aphidinae	Hysteroneura	Hysteroneura setariae	Gramineae	Eleusine	Eleusine indica	Fujian	Fuzhou
H195	HL_20150917_2	MH821879	Aphididae	Aphidinae	Hysteroneura	Hysteroneura setariae	Gramineae			Fujian	Fuzhou
H195	HL_20151010_4	MH821880	Aphididae	Aphidinae	Hysteroneura	Hysteroneura setariae	Gramineae	Digitaria	Digitaria sanguinalis	Fujian	Fuzhou
H195	HL_20151023_1	MH821881	Aphididae	Aphidinae	Hysteroneura	Hysteroneura setariae	Gramineae			Fujian	Fuzhou
H196	HL_20151023_4	MH821882	Aphididae	Aphidinae	Hysteroneura	Hysteroneura setariae	Gramineae	Digitaria	Digitaria sp.	Fujian	Fuzhou
H195	HL_20151103_1	MH821883	Aphididae	Aphidinae	Hysteroneura	Hysteroneura setariae	Gramineae	Eleusine	Eleusine indica	Fujian	Fuzhou
H195	HL_20151104_2	MH821884	Aphididae	Aphidinae	Hysteroneura	Hysteroneura setariae	Gramineae			Fujian	Fuzhou
H195	HL_20151104_3	MH821887	Aphididae	Aphidinae	Hysteroneura	Hysteroneura setariae	Gramineae			Fujian	Fuzhou
H195	HL_20160119_2	MH821888	Aphididae	Aphidinae	Hysteroneura	Hysteroneura setariae	Gramineae			Fujian	Fuzhou
H195	HL_20160216_4	MH821889	Aphididae	Aphidinae	Hysteroneura	Hysteroneura setariae	Gramineae			Hainan	Sanya
H195	HL_20160219_6	MH821890	Aphididae	Aphidinae	Hysteroneura	Hysteroneura setariae	Gramineae			Hainan	Sanya
H195	HL_20160219_8	MH821891	Aphididae	Aphidinae	Hysteroneura	Hysteroneura setariae	Gramineae			Hainan	Sanya
H196	HL_20160220_2	MH821892	Aphididae	Aphidinae	Hysteroneura	Hysteroneura setariae	Gramineae			Hainan	Haikou
H198	HL_20160221_6	MH821893	Aphididae	Aphidinae	Hysteroneura	Hysteroneura setariae	Gramineae			Hainan	Haikou
H195	HL_20160221_8	MH821894	Aphididae	Aphidinae	Hysteroneura	Hysteroneura setariae	Gramineae			Hainan	Haikou
H195	HL_20160222_1	MH821895	Aphididae	Aphidinae	Hysteroneura	Hysteroneura setariae	Gramineae			Hainan	Haikou
H195	HL_20160222_2	MH821896	Aphididae	Aphidinae	Hysteroneura	Hysteroneura setariae	Gramineae			Hainan	Haikou
H195	HL_20160222_7	MH821898	Aphididae	Aphidinae	Hysteroneura	Hysteroneura setariae	Gramineae			Fujian	Fuzhou
H195	HL_20160302_Y1	MH821899	Aphididae	Aphidinae	Hysteroneura	Hysteroneura setariae	Gramineae	Spartina	Spartina alterniflora	Fujian	Fuzhou
H196	HL_20160612_1	MH821900	Aphididae	Aphidinae	Hysteroneura	Hysteroneura setariae	Gramineae			Fujian	Fuzhou
H195	HL_20160615_4	MH821901	Aphididae	Aphidinae	Hysteroneura	Hysteroneura setariae	Gramineae			Fujian	Fuzhou
H195	HL_20161005_1	MH821902	Aphididae	Aphidinae	Hysteroneura	Hysteroneura setariae	Gramineae			Fujian	Fuzhou
H195	HL_20161116_3	MH821903	Aphididae	Aphidinae	Hysteroneura	Hysteroneura setariae	Gramineae	Miscanthus	Miscanthus sp.	Fujian	Fuzhou
H195	HL_20161116_7	MH821904	Aphididae	Aphidinae	Hysteroneura	Hysteroneura setariae	Gramineae	Miscanthus	Miscanthus sp.	Fujian	Fuzhou
H195	HL_20161122_7	MH821905	Aphididae	Aphidinae	Hysteroneura	Hysteroneura setariae	Gramineae	Digitaria	Digitaria sp.	Fujian	Fuzhou
H195	HL_20161122_8	MH821906	Aphididae	Aphidinae	Hysteroneura	Hysteroneura setariae	Gramineae			Fujian	Fuzhou
H195	HL_20161128_1	MH821907	Aphididae	Aphidinae	Hysteroneura	Hysteroneura setariae	Gramineae			Fujian	Fuzhou
H195	HL_20161129_3	MH821909	Aphididae	Aphidinae	Hysteroneura	Hysteroneura setariae	Gramineae			Fujian	Fuzhou
H195	HL_20161205_9	MH821910	Aphididae	Aphidinae	Hysteroneura	Hysteroneura setariae	Gramineae	Digitaria	Digitaria sp.	Fujian	Fuzhou
H195	HL_20150518_3	MH821911	Aphididae	Aphidinae	Hysteroneura	Hysteroneura setariae	Gramineae			Fujian	Fuzhou
H195	HL_zld20171029_9	MH821912	Aphididae	Aphidinae	Hysteroneura	Hysteroneura setariae	Gramineae			Guangxi	Yulin
H196	HL_zld20171029_10	MH821913	Aphididae	Aphidinae	Hysteroneura	Hysteroneura setariae	Gramineae			Guangxi	Yulin
H195	HL_zld20171031_12	MH821914	Aphididae	Aphidinae	Hysteroneura	Hysteroneura setariae	Gramineae	Eleusine	Eleusine indica	Guangxi	Chongzuo
H195	HL_zld20171101_1	MH821915	Aphididae	Aphidinae	Hysteroneura	Hysteroneura setariae	Gramineae	Paspalum	Paspalum thunbergii	Guangxi	Chongzuo
H195	HL_zld20171022_4	MH821916	Aphididae	Aphidinae	Hysteroneura	Hysteroneura setariae	Gramineae			Guangdong	Maoming
H195	HL_zld20171101_5	MH821917	Aphididae	Aphidinae	Hysteroneura	Hysteroneura setariae	Gramineae			Guangxi	Chongzuo
H199	HL_zld20171101_10	MH821918	Aphididae	Aphidinae	Hysteroneura	Hysteroneura setariae	Gramineae			Guangxi	Chongzuo
H195	HL_zld20171101_13	MH821920	Aphididae	Aphidinae	Hysteroneura	Hysteroneura setariae	Gramineae			Guangxi	Chongzuo
H195	HL_zld20171022_5	MH821921	Aphididae	Aphidinae	Hysteroneura	Hysteroneura setariae	Gramineae			Guangdong	Maoming
H195	HL_zld20171102_17	MH821922	Aphididae	Aphidinae	Hysteroneura	Hysteroneura setariae	Gramineae	Paspalum	Paspalum conjugatum	Guangxi	Chongzuo
H195	HL_zld20171103_4	MH821923	Aphididae	Aphidinae	Hysteroneura	Hysteroneura setariae	Gramineae			Guangxi	Chongzuo
H195	HL_zld20171103_5	MH821924	Aphididae	Aphidinae	Hysteroneura	Hysteroneura setariae	Gramineae	Phragmites	Phragmites karka	Guangxi	Chongzuo
H195	HL_zld20171022_19	MH821925	Aphididae	Aphidinae	Hysteroneura	Hysteroneura setariae	Gramineae			Guangdong	Maoming
H195	HL_zld20171023_2	MH821926	Aphididae	Aphidinae	Hysteroneura	Hysteroneura setariae	Gramineae	Paspalum	Paspalum conjugatum	Guangdong	Maoming
H195	HL_zld20171023_3	MH821927	Aphididae	Aphidinae	Hysteroneura	Hysteroneura setariae	Gramineae			Guangdong	Maoming
H195	HL_zld20171023_7	MH821928	Aphididae	Aphidinae	Hysteroneura	Hysteroneura setariae	Gramineae	Axonopus	Axonopus compressus	Guangdong	Maoming
H195	HL_zld20171020_4	MH821929	Aphididae	Aphidinae	Hysteroneura	Hysteroneura setariae	Gramineae			Guangdong	Jieyang
H196	HL_zld20171024_7	MH821931	Aphididae	Aphidinae	Hysteroneura	Hysteroneura setariae	Gramineae			Guangdong	Maoming
H196	HL_zld20171020_5	MH821932	Aphididae	Aphidinae	Hysteroneura	Hysteroneura setariae	Gramineae			Guangdong	Jieyang
H196	HL_zld20171020_6	MH821933	Aphididae	Aphidinae	Hysteroneura	Hysteroneura setariae	Gramineae			Guangdong	Jieyang
H196	HL_zld20171027_8	MH821934	Aphididae	Aphidinae	Hysteroneura	Hysteroneura setariae	Gramineae			Guangxi	Yulin
H195	HL_zld20171020_7	MH821935	Aphididae	Aphidinae	Hysteroneura	Hysteroneura setariae	Gramineae			Guangdong	Jieyang
H200	HL_20160421_19	MH821936	Aphididae	Thelaxinae	Kurisakia	Kurisakia onigurumii	Juglandaceae	Pterocarya	Pterocarya stenoptera	Fujian	Xiamen
H201	HL_20160525_4	MH821937	Aphididae	Thelaxinae	Kurisakia	Kurisakia onigurumii	Juglandaceae	Pterocarya	Pterocarya stenoptera	Fujian	Fuzhou
H201	HL_20150514_3	MH821938	Aphididae	Thelaxinae	Kurisakia	Kurisakia onigurumii	Juglandaceae	Pterocarya	Pterocarya stenoptera	Fujian	Fuzhou
H202	HL_20170810_10	MH821939	Aphididae	Lachninae	Lachnus	Lachnus tropicalis	Fagaceae			Yunnan	Xishuangbanna
H203	HL_20160121_1	MH821940	Aphididae	Aphidinae	Lipaphis	Lipaphis pseudobrassicae	Cruciferae	Brassica	Brassica napus	Fujian	Fuzhou
H203	HL_20160408_21	MH821942	Aphididae	Aphidinae	Lipaphis	Lipaphis pseudobrassicae	Cruciferae	Capsella	Capsella bursa pastoris	Fujian	Fuzhou
H203	HL_zld20171029_14	MH821943	Aphididae	Aphidinae	Lipaphis	Lipaphis pseudobrassicae	Cruciferae	Brassica	Brassica pekinensis	Guangxi	Yulin
H203	HL_zld20171105_13	MH821944	Aphididae	Aphidinae	Lipaphis	Lipaphis pseudobrassicae	Cruciferae	Brassica	Brassica chinensis	Guangxi	Pingguo
H203	HL_zld20171105_14	MH821945	Aphididae	Aphidinae	Lipaphis	Lipaphis pseudobrassicae	Cruciferae	Raphanus	Raphanus sativus	Guangxi	Pingguo
H204	HL_20150416_8	MH821946	Aphididae	Aphidinae	Longicaudinus	Longicaudinus corydalisicola	Papaveraceae	Corydalis	Corydalis racemosa	Fujian	Fuzhou
H205	HL_20170311_4	MH821947	Aphididae	Aphidinae	Macromyzella	Macromyzella polypodicola	Pteridiaceae	Pteridium	Pteridium aquilinum	Fujian	Fuzhou
H205	HL_20170326_5	MH821948	Aphididae	Aphidinae	Macromyzella	Macromyzella polypodicola	Pteridiaceae	Pteridium	Pteridium aquilinum	Fujian	Fuzhou
H205	HL_20170408_11	MH821949	Aphididae	Aphidinae	Macromyzella	Macromyzella polypodicola	Pteridiaceae	Pteridium	Pteridium aquilinum	Fujian	Fuzhou
H205	HL_20170414_6	MH821950	Aphididae	Aphidinae	Macromyzella	Macromyzella polypodicola	Pteridiaceae	Pteridium	Pteridium aquilinum	Fujian	Fuzhou
H205	HL_20150418_2	MH821951	Aphididae	Aphidinae	Macromyzella	Macromyzella polypodicola	Pteridiaceae	Pteridium	Pteridium aquilinum	Fujian	Fuzhou
H206	HL_20161207_4	MH821953	Aphididae	Aphidinae	Macromyzella	Macromyzella polypodicola	Pteridiaceae	Pteridium	Pteridium aquilinum	Fujian	Fuzhou
H205	HL_20161228_11	MH821954	Aphididae	Aphidinae	Macromyzella	Macromyzella polypodicola	Pteridiaceae	Pteridium	Pteridium aquilinum	Fujian	Fuzhou
H205	HL_20161228_17	MH821955	Aphididae	Aphidinae	Macromyzella	Macromyzella polypodicola	Pteridiaceae	Pteridium	Pteridium aquilinum	Fujian	Fuzhou
H205	HL_20170101_7	MH821956	Aphididae	Aphidinae	Macromyzella	Macromyzella polypodicola	Pteridiaceae	Pteridium	Pteridium aquilinum	Fujian	Fuzhou
H207	HL_20150517_4	MH821957	Aphididae	Aphidinae	Macromyzella	Macromyzella sp.	Pteridiaceae	Pteridium	Pteridium aquilinum	Fujian	Fuzhou
H208	HL_20160802_12	MH821958	Aphididae	Aphidinae	Macromyzus	Macromyzus woodwardiae	Pteridiaceae	Pteridium	Pteridium aquilinum	Fujian	Wuyishan
H209	HL_20170614_12	MH821959	Aphididae	Aphidinae	Macrosiphoniella	Macrosiphoniella formosartemisiae	Compositae	Artemisia	Artemisia sp.	Fujian	Fuzhou
H210	HL_20170804_1	MH821960	Aphididae	Aphidinae	Macrosiphoniella	Macrosiphoniella kuwayamai	Compositae	Artemisia	Artemisia sp.	Yunnan	Kunming
H211	HL_20150802_4	MH821961	Aphididae	Aphidinae	Macrosiphoniella	Macrosiphoniella kuwayamai	Compositae	Artemisia	Artemisia sp.	Shanxi	Hanzhong
H212	HL_20160730_1	MH821965	Aphididae	Aphidinae	Macrosiphoniella	Macrosiphoniella kuwayamai	Compositae	Artemisia	Artemisia sp.	Fujian	Wuyishan
H213	HL_20160731_9	MH821966	Aphididae	Aphidinae	Macrosiphoniella	Macrosiphoniella kuwayamai	Compositae			Fujian	Wuyishan
H214	HL_20160728_2	MH821967	Aphididae	Aphidinae	Macrosiphoniella	Macrosiphoniella sanborni	Compositae	Dendranthema	Dendranthema morifolium	Fujian	Wuyishan
H215	HL_20151016_1	MH821968	Aphididae	Aphidinae	Macrosiphoniella	Macrosiphoniella yomogifoliae	Compositae	Artemisia	Artemisia sp.	Fujian	Fuzhou
H212	HL_20151204_1	MH821962	Aphididae	Aphidinae	Macrosiphoniella	Macrosiphoniella kuwayamai	Compositae	Artemisia	Artemisia sp.	Fujian	Fuzhou
H212	HL_20151204_2	MH821964	Aphididae	Aphidinae	Macrosiphoniella	Macrosiphoniella kuwayamai	Compositae	Artemisia	Artemisia sp.	Fujian	Fuzhou
H215	HL_20160515_7	MH821969	Aphididae	Aphidinae	Macrosiphoniella	Macrosiphoniella yomogifoliae	Compositae	Artemisia	Artemisia sp.	Fujian	Fuzhou
H215	HL_zld20171031_15	MH821970	Aphididae	Aphidinae	Macrosiphoniella	Macrosiphoniella yomogifoliae	Compositae	Artemisia	Artemisia argyi	Guangxi	Chongzuo
H216	HL_20170415_5	MH821971	Aphididae	Aphidinae	Macrosiphum	Macrosiphum euphorbiae	Solanaceae	Solanum	Solanum nigrum	Fujian	Fuzhou
H217	HL_20160408_24	MH821972	Aphididae	Aphidinae	Macrosiphum	Macrosiphum euphorbiae	Cruciferae	Capsella	Capsella bursa pastoris	Fujian	Fuzhou
H218	HL_20160413_8	MH821973	Aphididae	Aphidinae	Macrosiphum	Macrosiphum euphorbiae	Bombacaceae	Ceiba	Ceiba speciosa	Fujian	Fuzhou
H216	HL_20160421_7	MH821975	Aphididae	Aphidinae	Macrosiphum	Macrosiphum euphorbiae	Bombacaceae	Ceiba	Ceiba speciosa	Fujian	Fuzhou
H216	HL_20150416_6	MH821976	Aphididae	Aphidinae	Macrosiphum	Macrosiphum euphorbiae	Papaveraceae	Corydalis	Corydalis racemosa	Fujian	Fuzhou
H219	HL_20170803_3	MH821977	Aphididae	Aphidinae	Macrosiphum	Macrosiphum rosae	Rosaceae	Rosa	Rosa chinensis	Yunnan	Kunming
H219	HL_zld20171107_13	MH821978	Aphididae	Aphidinae	Macrosiphum	Macrosiphum rosae	Rosaceae			Yunnan	Kunming
H219	HL_zld20171107_14	MH821979	Aphididae	Aphidinae	Macrosiphum	Macrosiphum rosae	Rosaceae	Rosa	Rosa multiflora	Yunnan	Kunming
H219	HL_zld20171107_17	MH821980	Aphididae	Aphidinae	Macrosiphum	Macrosiphum rosae	Rosaceae			Yunnan	Kunming
H220	HL_20161207_1	MH821981	Aphididae	Aphidinae	Macrosiphum	Macrosiphum sp.	Rosaceae	Rubus	Rubus corchorifolius	Fujian	Fuzhou
H221	HL_20170505_4	MH821982	Aphididae	Aphidinae	Matsumuraja	Matsumuraja rubifoliae	Araliaceae	Aralia	Aralia chinensis	Fujian	Fuzhou
H221	HL_20160406_10	MH821983	Aphididae	Aphidinae	Matsumuraja	Matsumuraja rubifoliae	Rosaceae	Prunus	Prunus cerasifera	Fujian	Fuzhou
H221	HL_20160509_6	MH821984	Aphididae	Aphidinae	Matsumuraja	Matsumuraja rubifoliae	Rosaceae	Rubus	Rubus rosaefolius	Fujian	Fuzhou
H222	HL_20160728_1	MH821986	Aphididae	Aphidinae	Matsumuraja	Matsumuraja rubifoliae	Rosaceae	Rubus	Rubus rosaefolius	Fujian	Wuyishan
H223	HL_20160408_26	MH821987	Aphididae	Aphidinae	Megoura	Megoura crassicauda	Leguminosae	Vicia	Vicia sativa	Fujian	Fuzhou
H223	HL_20160427_6	MH821988	Aphididae	Aphidinae	Megoura	Megoura crassicauda	Leguminosae	Vicia	Vicia sativa	Fujian	Fuzhou
H223	HL_20160509_10	MH821989	Aphididae	Aphidinae	Megoura	Megoura crassicauda	Leguminosae	Vicia	Vicia sativa	Fujian	Fuzhou
H223	HL_20160511_5	MH821990	Aphididae	Aphidinae	Megoura	Megoura crassicauda	Leguminosae	Vicia	Vicia sativa	Fujian	Fuzhou
H223	HL_20160511_6	MH821991	Aphididae	Aphidinae	Megoura	Megoura crassicauda	Leguminosae	Vicia	Vicia sativa	Fujian	Fuzhou
H223	HL_20160527_6	MH821992	Aphididae	Aphidinae	Megoura	Megoura crassicauda	Leguminosae	Vicia	Vicia sativa	Fujian	Fuzhou
H224	HL_20170317_5	MH821993	Aphididae	Aphidinae	Melanaphis	Melanaphis bambusae	Gramineae			Fujian	Fuzhou
H224	HL_20170206_1	MH821994	Aphididae	Aphidinae	Melanaphis	Melanaphis bambusae	Gramineae			Guangdong	Shenzhen
H224	HL_20170402_10	MH821995	Aphididae	Aphidinae	Melanaphis	Melanaphis bambusae	Gramineae			Fujian	Fuding
H224	HL_20170402_11	MH820418	Aphididae	Aphidinae	Melanaphis	Melanaphis bambusae	Gramineae			Fujian	Fuding
H224	HL_20170402_12	MH820419	Aphididae	Aphidinae	Melanaphis	Melanaphis bambusae	Gramineae			Fujian	Fuding
H224	HL_20170402_20	MH820420	Aphididae	Aphidinae	Melanaphis	Melanaphis bambusae	Gramineae			Fujian	Fuding
H225	HL_20170408_5	MH820421	Aphididae	Aphidinae	Melanaphis	Melanaphis bambusae	Gramineae	Bambusa	Bambusa ventricosa	Fujian	Fuzhou
H225	HL_20170408_6	MH820422	Aphididae	Aphidinae	Melanaphis	Melanaphis bambusae	Gramineae	Bambusa	Bambusa ventricosa	Fujian	Fuzhou
H226	HL_20170422_8	MH820423	Aphididae	Aphidinae	Melanaphis	Melanaphis bambusae	Gramineae			Fujian	Fuzhou
H224	HL_20170429_4	MH820424	Aphididae	Aphidinae	Melanaphis	Melanaphis bambusae	Gramineae			Zhejiang	Hangzhou
H224	HL_20170505_8	MH820425	Aphididae	Aphidinae	Melanaphis	Melanaphis bambusae	Gramineae			Fujian	Fuzhou
H225	HL_20170507_4	MH820426	Aphididae	Aphidinae	Melanaphis	Melanaphis bambusae	Gramineae	Bambusa	Bambusa ventricosa	Fujian	Fuzhou
H227	HL_20170518_4	MH820427	Aphididae	Aphidinae	Melanaphis	Melanaphis bambusae	Gramineae			Fujian	Fuzhou
H224	HL_20170518_5	MH820429	Aphididae	Aphidinae	Melanaphis	Melanaphis bambusae	Gramineae			Fujian	Fuzhou
H224	HL_20170214_3	MH820430	Aphididae	Aphidinae	Melanaphis	Melanaphis bambusae	Gramineae			Fujian	Fuzhou
H224	HL_20170217_3	MH820431	Aphididae	Aphidinae	Melanaphis	Melanaphis bambusae	Gramineae			Fujian	Fuzhou
H228	HL_20170810_16	MH820432	Aphididae	Aphidinae	Melanaphis	Melanaphis bambusae	Gramineae			Yunnan	Xishuangbanna
H224	HL_20170922_4	MH820433	Aphididae	Aphidinae	Melanaphis	Melanaphis bambusae	Gramineae			Fujian	Fuzhou
H224	HL_20170922_5	MH820434	Aphididae	Aphidinae	Melanaphis	Melanaphis bambusae	Gramineae			Fujian	Fuzhou
H224	HL_20170926_16	MH820435	Aphididae	Aphidinae	Melanaphis	Melanaphis bambusae	Gramineae			Fujian	Fuzhou
H224	HL_20170219_4	MH820436	Aphididae	Aphidinae	Melanaphis	Melanaphis bambusae	Gramineae			Fujian	Fuzhou
H224	HL_20150814_3	MH820437	Aphididae	Aphidinae	Melanaphis	Melanaphis bambusae	Gramineae			Sichuan	Langzhong
H224	HL_20150814_4	MH820438	Aphididae	Aphidinae	Melanaphis	Melanaphis bambusae	Gramineae			Sichuan	Langzhong
H224	HL_20150814_5	MH820440	Aphididae	Aphidinae	Melanaphis	Melanaphis bambusae	Gramineae			Sichuan	Langzhong
H224	HL_20151118_5	MH820441	Aphididae	Aphidinae	Melanaphis	Melanaphis bambusae	Gramineae			Fujian	Fuzhou
H224	HL_20160119_7	MH820442	Aphididae	Aphidinae	Melanaphis	Melanaphis bambusae	Gramineae			Fujian	Fuzhou
H228	HL_20160131_7	MH820443	Aphididae	Aphidinae	Melanaphis	Melanaphis bambusae	Gramineae			Fujian	Xiamen
H224	HL_20160520_4	MH820444	Aphididae	Aphidinae	Melanaphis	Melanaphis bambusae	Gramineae			Fujian	Fuzhou
H224	HL_20161029_1	MH820445	Aphididae	Aphidinae	Melanaphis	Melanaphis bambusae	Gramineae			Fujian	Fuzhou
H224	HL_20161102_7	MH820446	Aphididae	Aphidinae	Melanaphis	Melanaphis bambusae	Gramineae			Fujian	Fuzhou
H224	HL_20161102_9	MH820447	Aphididae	Aphidinae	Melanaphis	Melanaphis bambusae	Gramineae			Fujian	Fuzhou
H224	HL_20161102_10	MH820448	Aphididae	Aphidinae	Melanaphis	Melanaphis bambusae	Gramineae			Fujian	Fuzhou
H224	HL_20161112_4	MH820449	Aphididae	Aphidinae	Melanaphis	Melanaphis bambusae	Gramineae			Fujian	Fuzhou
H224	HL_20161217_2	MH820451	Aphididae	Aphidinae	Melanaphis	Melanaphis bambusae	Gramineae	Phyllostachys	Phyllostachys kwangsiensis	Fujian	Fuzhou
H229	HL_20161217_4	MH820452	Aphididae	Aphidinae	Melanaphis	Melanaphis bambusae	Gramineae			Fujian	Fuzhou
H224	HL_20161223_2	MH820453	Aphididae	Aphidinae	Melanaphis	Melanaphis bambusae	Gramineae			Fujian	Fuzhou
H224	HL_20161228_14	MH820454	Aphididae	Aphidinae	Melanaphis	Melanaphis bambusae	Gramineae			Fujian	Fuzhou
H224	HL_20170108_4	MH820455	Aphididae	Aphidinae	Melanaphis	Melanaphis bambusae	Gramineae			Fujian	Fuzhou
H224	HL_20170117_1	MH820456	Aphididae	Aphidinae	Melanaphis	Melanaphis bambusae	Gramineae			Fujian	Xiamen
H224	HL_20170117_5	MH820457	Aphididae	Aphidinae	Melanaphis	Melanaphis bambusae	Gramineae			Fujian	Xiamen
H224	HL_20150517_1	MH820458	Aphididae	Aphidinae	Melanaphis	Melanaphis bambusae	Gramineae			Fujian	Fuzhou
H230	HL_20170810_11	MH820459	Aphididae	Aphidinae	Melanaphis	Melanaphis donacis	Gramineae	Arundo	Arundo donax	Yunnan	Xishuangbanna
H231	HL_20170414_7	MH820460	Aphididae	Aphidinae	Melanaphis	Melanaphis japonica	Gramineae			Fujian	Fuzhou
H232	HL_20170926_2	MH820462	Aphididae	Aphidinae	Melanaphis	Melanaphis japonica	Gramineae	Miscanthus	Miscanthus sp.	Fujian	Fuzhou
H233	HL_20170926_5	MH820463	Aphididae	Aphidinae	Melanaphis	Melanaphis japonica	Gramineae			Fujian	Fuzhou
H233	HL_20170926_10	MH820464	Aphididae	Aphidinae	Melanaphis	Melanaphis japonica	Gramineae	Miscanthus	Miscanthus sp.	Fujian	Fuzhou
H231	HL_20170926_11	MH820465	Aphididae	Aphidinae	Melanaphis	Melanaphis japonica	Gramineae	Miscanthus	Miscanthus sp.	Fujian	Fuzhou
H233	HL_20170926_19	MH820466	Aphididae	Aphidinae	Melanaphis	Melanaphis japonica	Gramineae			Fujian	Fuzhou
H231	HL_20170926_20	MH820467	Aphididae	Aphidinae	Melanaphis	Melanaphis japonica	Gramineae			Fujian	Fuzhou
H233	HL_20170205_1	MH820468	Aphididae	Aphidinae	Melanaphis	Melanaphis japonica	Gramineae			Guangdong	Shenzhen
H234	HL_20151104_1	MH820469	Aphididae	Aphidinae	Melanaphis	Melanaphis japonica	Gramineae			Fujian	Fuzhou
H231	HL_20150416_3	MH820470	Aphididae	Aphidinae	Melanaphis	Melanaphis japonica	Gramineae	Miscanthus	Miscanthus sp.	Fujian	Fuzhou
H233	HL_20160322_2	MH820471	Aphididae	Aphidinae	Melanaphis	Melanaphis japonica	Gramineae			Fujian	Fuzhou
H233	HL_20160322_3	MH820473	Aphididae	Aphidinae	Melanaphis	Melanaphis japonica	Gramineae			Fujian	Fuzhou
H232	HL_20160412_9	MH820474	Aphididae	Aphidinae	Melanaphis	Melanaphis japonica	Gramineae			Fujian	Fuzhou
H233	HL_20160412_19	MH820475	Aphididae	Aphidinae	Melanaphis	Melanaphis japonica	Gramineae			Fujian	Fuzhou
H232	HL_20160427_2	MH820476	Aphididae	Aphidinae	Melanaphis	Melanaphis japonica	Gramineae			Fujian	Fuzhou
H231	HL_20160504_1	MH820477	Aphididae	Aphidinae	Melanaphis	Melanaphis japonica	Gramineae			Fujian	Fuzhou
H233	HL_20160504_7	MH820478	Aphididae	Aphidinae	Melanaphis	Melanaphis japonica	Gramineae			Fujian	Fuzhou
H233	HL_20160504_8	MH820479	Aphididae	Aphidinae	Melanaphis	Melanaphis japonica	Gramineae			Fujian	Fuzhou
H233	HL_20160505_8	MH820480	Aphididae	Aphidinae	Melanaphis	Melanaphis japonica	Gramineae	Arundo	Arundo donax	Fujian	Fuzhou
H233	HL_20160506_2	MH820481	Aphididae	Aphidinae	Melanaphis	Melanaphis japonica	Gramineae	Bambusa	Bambusa ventricosa	Fujian	Fuzhou
H235	HL_20160507_2	MH820482	Aphididae	Aphidinae	Melanaphis	Melanaphis japonica	Magnoliaceae	Michelia	Michelia alba	Fujian	Fuzhou
H232	HL_20160731_19	MH820484	Aphididae	Aphidinae	Melanaphis	Melanaphis japonica	Gramineae			Fujian	Wuyishan
H233	HL_20161030_1	MH820485	Aphididae	Aphidinae	Melanaphis	Melanaphis japonica	Gramineae			Fujian	Fuzhou
H236	HL_20161116_5	MH820486	Aphididae	Aphidinae	Melanaphis	Melanaphis japonica	Gramineae			Fujian	Fuzhou
H231	HL_20161207_17	MH820487	Aphididae	Aphidinae	Melanaphis	Melanaphis japonica	Gramineae			Fujian	Fuzhou
H233	HL_20161228_2	MH820488	Aphididae	Aphidinae	Melanaphis	Melanaphis japonica	Gramineae	Miscanthus	Miscanthus sp.	Fujian	Fuzhou
H237	HL_20161228_13	MH820489	Aphididae	Aphidinae	Melanaphis	Melanaphis japonica	Gramineae	Miscanthus	Miscanthus sp.	Fujian	Fuzhou
H233	HL_20170414_9	MH820490	Aphididae	Aphidinae	Melanaphis	Melanaphis sacchari	Gramineae			Fujian	Fuzhou
H233	HL_20170414_19	MH820491	Aphididae	Aphidinae	Melanaphis	Melanaphis sacchari	Gramineae			Fujian	Fuzhou
H238	HL_20170810_12	MH820492	Aphididae	Aphidinae	Melanaphis	Melanaphis sacchari	Gramineae			Yunnan	Xishuangbanna
H239	HL_20150822_9	MH820493	Aphididae	Aphidinae	Melanaphis	Melanaphis sacchari	Gramineae			Sichuan	Leshan
H240	HL_20160217_8	MH820495	Aphididae	Aphidinae	Melanaphis	Melanaphis sacchari	Gramineae	Saccharum	Saccharum officinarum	Hainan	Sanya
H241	HL_20160307_3	MH820496	Aphididae	Aphidinae	Melanaphis	Melanaphis sacchari	Gramineae			Fujian	Fuzhou
H242	HL_20160406_9	MH820497	Aphididae	Aphidinae	Melanaphis	Melanaphis sacchari	Gramineae			Fujian	Fuzhou
H243	HL_20160509_5	MH820498	Aphididae	Aphidinae	Melanaphis	Melanaphis sacchari	Gramineae			Fujian	Fuzhou
H241	HL_20160513_1	MH820499	Aphididae	Aphidinae	Melanaphis	Melanaphis sacchari	Gramineae			Fujian	Fuzhou
H244	HL_20170101_3	MH820500	Aphididae	Aphidinae	Melanaphis	Melanaphis sacchari	Gramineae			Fujian	Fuzhou
H239	HL_20170101_4	MH820501	Aphididae	Aphidinae	Melanaphis	Melanaphis sacchari	Gramineae			Fujian	Fuzhou
H241	HL_20170101_5	MH820502	Aphididae	Aphidinae	Melanaphis	Melanaphis sacchari	Gramineae			Fujian	Fuzhou
H245	HL_20160413_1	MH820503	Aphididae	Aphidinae	Melanaphis	Melanaphis sp.	Gramineae			Fujian	Fuzhou
H245	HL_20160607_1	MH820504	Aphididae	Aphidinae	Melanaphis	Melanaphis sp.	Gramineae			Fujian	Fuzhou
H245	HL_20160628_1	MH820506	Aphididae	Aphidinae	Melanaphis	Melanaphis sp.	Gramineae			Fujian	Fuzhou
H246	HL_20170430_6	MH820507	Aphididae	Aphidinae	Micromyzodium	Micromyzodium kuwakusae	Hamamelidaceae	Loropetalum	Loropetalum chinense	Zhejiang	Hangzhou
H247	HL_20170529_12	MH820508	Aphididae	Aphidinae	Micromyzodium	Micromyzodium kuwakusae	Hamamelidaceae	Loropetalum	Loropetalum chinense	Fujian	Fuzhou
H247	HL_20160402_9	MH820509	Aphididae	Aphidinae	Micromyzodium	Micromyzodium kuwakusae	Hamamelidaceae	Loropetalum	Loropetalum chinense	Fujian	Fuzhou
H247	HL_20160802_6	MH820510	Aphididae	Aphidinae	Micromyzodium	Micromyzodium kuwakusae	Hamamelidaceae	Loropetalum	Loropetalum chinense	Fujian	Wuyishan
H248	HL_20170429_17	MH820511	Aphididae	Mindarinae	Mindarus	Mindarus japonicus	Pinaceae	Abies		Zhejiang	Hangzhou
H248	HL_20170429_18	MH820512	Aphididae	Mindarinae	Mindarus	Mindarus japonicus	Pinaceae	Abies		Zhejiang	Hangzhou
H249	HL_20170422_1	MH820513	Aphididae	Mindarinae	Mindarus	Mindarus keteleerifoliae	Pinaceae	Keteleeria	Keteleeria fortunei	Fujian	Fuzhou
H249	HL_20170422_2	MH820514	Aphididae	Mindarinae	Mindarus	Mindarus keteleerifoliae	Pinaceae	Keteleeria	Keteleeria fortunei	Fujian	Fuzhou
H250	HL_20170429_16	MH820515	Aphididae	Mindarinae	Mindarus	Mindarus keteleerifoliae	Pinaceae	Keteleeria	Keteleeria evelyniana	Zhejiang	Hangzhou
H250	HL_20170507_12	MH820517	Aphididae	Mindarinae	Mindarus	Mindarus keteleerifoliae	Pinaceae	Keteleeria	Keteleeria fortunei	Fujian	Fuzhou
H250	HL_20170609_5	MH820518	Aphididae	Mindarinae	Mindarus	Mindarus keteleerifoliae	Pinaceae	Keteleeria	Keteleeria fortunei	Fujian	Fuzhou
H250	HL_20170609_6	MH820519	Aphididae	Mindarinae	Mindarus	Mindarus keteleerifoliae	Pinaceae	Keteleeria	Keteleeria fortunei	Fujian	Fuzhou
H250	HL_20170609_7	MH820520	Aphididae	Mindarinae	Mindarus	Mindarus keteleerifoliae	Pinaceae	Keteleeria	Keteleeria fortunei	Fujian	Fuzhou
H251	HL_20170806_4	MH820521	Aphididae	Mindarinae	Mindarus	Mindarus keteleerifoliae	Pinaceae	Keteleeria	Keteleeria evelyniana	Yunnan	Kunming
H250	HL_20160427_5	MH820522	Aphididae	Mindarinae	Mindarus	Mindarus keteleerifoliae	Pinaceae	Keteleeria	Keteleeria fortunei	Fujian	Fuzhou
H252	HL_20170529_24	MH820523	Aphididae	Greenideinae	Mollitrichosiphum	Mollitrichosiphum nigrofasciatum	Fagaceae	Cyclobalanopsis	Cyclobalanopsis glauca	Fujian	Fuzhou
H252	HL_20170708_5	MH820524	Aphididae	Greenideinae	Mollitrichosiphum	Mollitrichosiphum nigrofasciatum	Fagaceae	Cyclobalanopsis	Cyclobalanopsis glauca	Fujian	Fuzhou
H252	HL_20160515_5	MH820525	Aphididae	Greenideinae	Mollitrichosiphum	Mollitrichosiphum nigrofasciatum	Fagaceae	Cyclobalanopsis	Cyclobalanopsis glauca	Fujian	Fuzhou
H252	HL_20160605_3	MH820526	Aphididae	Greenideinae	Mollitrichosiphum	Mollitrichosiphum nigrofasciatum	Fagaceae	Cyclobalanopsis	Cyclobalanopsis glauca	Fujian	Fuzhou
H252	HL_20160802_8	MH820529	Aphididae	Greenideinae	Mollitrichosiphum	Mollitrichosiphum nigrofasciatum	Fagaceae			Fujian	Wuyishan
H252	HL_20161102_3	MH820530	Aphididae	Greenideinae	Mollitrichosiphum	Mollitrichosiphum nigrofasciatum	Fagaceae	Cyclobalanopsis	Cyclobalanopsis glauca	Fujian	Fuzhou
H252	HL_20161129_4	MH820531	Aphididae	Greenideinae	Mollitrichosiphum	Mollitrichosiphum nigrofasciatum	Fagaceae	Cyclobalanopsis	Cyclobalanopsis glauca	Fujian	Fuzhou
H252	HL_20161129_5	MH820532	Aphididae	Greenideinae	Mollitrichosiphum	Mollitrichosiphum nigrofasciatum	Fagaceae	Cyclobalanopsis	Cyclobalanopsis glauca	Fujian	Fuzhou
H252	HL_20161129_6	MH820533	Aphididae	Greenideinae	Mollitrichosiphum	Mollitrichosiphum nigrofasciatum	Fagaceae	Cyclobalanopsis	Cyclobalanopsis glauca	Fujian	Fuzhou
H252	HL_20161207_18	MH820534	Aphididae	Greenideinae	Mollitrichosiphum	Mollitrichosiphum nigrofasciatum	Fagaceae	Cyclobalanopsis	Cyclobalanopsis glauca	Fujian	Fuzhou
H252	HL_20161207_19	MH820535	Aphididae	Greenideinae	Mollitrichosiphum	Mollitrichosiphum nigrofasciatum	Fagaceae	Cyclobalanopsis	Cyclobalanopsis glauca	Fujian	Fuzhou
H252	HL_20161217_5	MH820536	Aphididae	Greenideinae	Mollitrichosiphum	Mollitrichosiphum nigrofasciatum	Fagaceae	Cyclobalanopsis	Cyclobalanopsis glauca	Fujian	Fuzhou
H253	HL_20160731_6	MH820537	Aphididae	Greenideinae	Mollitrichosiphum	Mollitrichosiphum tenuicorpus	Fagaceae			Fujian	Wuyishan
H253	HL_20160731_7	MH820538	Aphididae	Greenideinae	Mollitrichosiphum	Mollitrichosiphum tenuicorpus	Fagaceae			Fujian	Wuyishan
H253	HL_20160731_8	MH820540	Aphididae	Greenideinae	Mollitrichosiphum	Mollitrichosiphum tenuicorpus	Fagaceae			Fujian	Wuyishan
H254	HL_20170314_2	MH820541	Aphididae	Aphidinae	Myzus	Myzus persicae	Verbenaceae	Duranta	Duranta repens	Fujian	Fuzhou
H254	HL_20170315_1	MH820542	Aphididae	Aphidinae	Myzus	Myzus persicae	Solanaceae	Solanum	Solanum melongena	Fujian	Fuzhou
H254	HL_20170317_2	MH820543	Aphididae	Aphidinae	Myzus	Myzus persicae	Verbenaceae	Duranta	Duranta repens	Fujian	Fuzhou
H254	HL_20170403_6	MH820544	Aphididae	Aphidinae	Myzus	Myzus persicae	Nyctaginaceae	Bougainvillea	Bougainvillea glabr	Fujian	Fuding
H254	HL_20170415_8	MH820545	Aphididae	Aphidinae	Myzus	Myzus persicae	Verbenaceae	Duranta	Duranta repens	Fujian	Fuzhou
H254	HL_20170522_1	MH820546	Aphididae	Aphidinae	Myzus	Myzus persicae	Lythraceae	Lagerstroemia	Lagerstroemia speciosa	Fujian	Fuzhou
H254	HL_20170803_6	MH820547	Aphididae	Aphidinae	Myzus	Myzus persicae	Araliaceae	Schefflera	Schefflera octophylla	Yunnan	Kunming
H254	HL_20170303_11	MH820548	Aphididae	Aphidinae	Myzus	Myzus persicae				Fujian	Fuzhou
H254	HL_20150417_19	MH820549	Aphididae	Aphidinae	Myzus	Myzus persicae	Solanaceae	Nicotiana	Nicotiana tabacum	Fujian	Fuzhou
H254	HL_20160220_3	MH820551	Aphididae	Aphidinae	Myzus	Myzus persicae	Convolvulaceae	Jacquemontia	Jacquemontia paniculata	Hainan	Haikou
H254	HL_20160221_2	MH820552	Aphididae	Aphidinae	Myzus	Myzus persicae	Nyctaginaceae	Bougainvillea	Bougainvillea glabr	Hainan	Haikou
H254	HL_20160305_1	MH820553	Aphididae	Aphidinae	Myzus	Myzus persicae	Cruciferae	Capsella	Capsella bursa pastoris	Fujian	Fuzhou
H254	HL_20160305_2	MH820554	Aphididae	Aphidinae	Myzus	Myzus persicae	Cruciferae	Brassica	Brassica napus	Fujian	Fuzhou
H254	HL_20160317_5	MH820555	Aphididae	Aphidinae	Myzus	Myzus persicae	Rosaceae	Prunus	Prunus salicina	Fujian	Fuzhou
H254	HL_20160324_1	MH820556	Aphididae	Aphidinae	Myzus	Myzus persicae	Cruciferae	Capsella	Capsella bursa pastoris	Fujian	Fuzhou
H254	HL_20160408_17	MH820557	Aphididae	Aphidinae	Myzus	Myzus persicae	Cruciferae	Brassica	Brassica napus	Fujian	Fuzhou
H254	HL_20160408_23	MH820558	Aphididae	Aphidinae	Myzus	Myzus persicae	Cruciferae	Capsella	Capsella bursa pastoris	Fujian	Fuzhou
H254	HL_20161223_4	MH820559	Aphididae	Aphidinae	Myzus	Myzus persicae	Nyctaginaceae	Bougainvillea	Bougainvillea glabr	Fujian	Fuzhou
H254	HL_20170115_1	MH820560	Aphididae	Aphidinae	Myzus	Myzus persicae	Solanaceae	Capsicum	Capsicum annuum	Fujian	Xiamen
H254	HL_20170118_5	MH820562	Aphididae	Aphidinae	Myzus	Myzus persicae	Malvaceae	Hibiscus	Hibiscus rosa sinensis	Fujian	Fuzhou
H255	HL_zld20171107_11	MH820563	Aphididae	Aphidinae	Myzus	Myzus persicae	Nyctaginaceae	Bougainvillea	Bougainvillea glabr	Yunnan	Kunming
H254	HL_zld20171108_9	MH820564	Aphididae	Aphidinae	Myzus	Myzus persicae	Solanaceae	Datura	Datura arborea	Yunnan	Kunming
H256	HL_zld20171108_13	MH820565	Aphididae	Aphidinae	Myzus	Myzus persicae	Labiatae	Salvia	Salvia splendens	Yunnan	Kunming
H254	HL_zld20171109_5	MH820566	Aphididae	Aphidinae	Myzus	Myzus persicae	Verbenaceae	Duranta	Duranta repens	Yunnan	Kunming
H254	HL_zld20171109_11	MH820567	Aphididae	Aphidinae	Myzus	Myzus persicae	Convolvulaceae	Ipomoea	Ipomoea cairica	Yunnan	Kunming
H254	HL_zld20171112_1	MH820568	Aphididae	Aphidinae	Myzus	Myzus persicae	Verbenaceae	Duranta	Duranta repens	Yunnan	Kunming
H254	HL_zld20171117_27	MH820569	Aphididae	Aphidinae	Myzus	Myzus persicae	Convolvulaceae	Ipomoea	Ipomoea cairica	Yunnan	Pudong
H255	HL_zld20171118_16	MH820570	Aphididae	Aphidinae	Myzus	Myzus persicae	Nyctaginaceae	Bougainvillea	Bougainvillea glabr	Yunnan	Pudong
H254	HL_zld20171119_2	MH820571	Aphididae	Aphidinae	Myzus	Myzus persicae	Convolvulaceae	Ipomoea	Ipomoea cairica	Yunnan	Pudong
H254	HL_zld20171121_3	MH820573	Aphididae	Aphidinae	Myzus	Myzus persicae	Verbenaceae	Duranta	Duranta repens	Yunnan	Lincang
H254	HL_zld20171121_4	MH820574	Aphididae	Aphidinae	Myzus	Myzus persicae	Verbenaceae	Duranta	Duranta repens	Yunnan	Lincang
H254	HL_zld20171121_5	MH820575	Aphididae	Aphidinae	Myzus	Myzus persicae	Verbenaceae	Duranta	Duranta repens	Yunnan	Lincang
H254	HL_zld20171123_8	MH820576	Aphididae	Aphidinae	Myzus	Myzus persicae	Verbenaceae	Duranta	Duranta repens	Yunnan	Baoshan
H257	HL_20160419_23	MH820577	Aphididae	Aphidinae	Myzus	Myzus varians	Rosaceae	Amygdalus	Amygdalus persica	Fujian	Fuzhou
H258	HL_20170304_9	MH820578	Aphididae	Neophyllaphidinae	Neophyllaphis	Neophyllaphis podocarpi	Podocarpaceae	Podocarpus	Podocarpus macrophyllus	Fujian	Fuzhou
H258	HL_20170208_11	MH820579	Aphididae	Neophyllaphidinae	Neophyllaphis	Neophyllaphis podocarpi	Podocarpaceae	Podocarpus	Podocarpus macrophyllus	Guangdong	Guangzhou
H258	HL_20170208_12	MH820580	Aphididae	Neophyllaphidinae	Neophyllaphis	Neophyllaphis podocarpi	Podocarpaceae	Podocarpus	Podocarpus macrophyllus	Guangdong	Guangzhou
H258	HL_20170209_5	MH820581	Aphididae	Neophyllaphidinae	Neophyllaphis	Neophyllaphis podocarpi	Podocarpaceae	Podocarpus	Podocarpus macrophyllus	Guangdong	Guangzhou
H259	HL_20170806_7	MH820582	Aphididae	Neophyllaphidinae	Neophyllaphis	Neophyllaphis podocarpi	Podocarpaceae	Podocarpus	Podocarpus macrophyllus	Yunnan	Kunming
H258	HL_20170303_6	MH820584	Aphididae	Neophyllaphidinae	Neophyllaphis	Neophyllaphis podocarpi	Podocarpaceae	Podocarpus	Podocarpus macrophyllus	Fujian	Fuzhou
H258	HL_20150416_15	MH820585	Aphididae	Neophyllaphidinae	Neophyllaphis	Neophyllaphis podocarpi	Podocarpaceae	Podocarpus	Podocarpus macrophyllus	Fujian	Fuzhou
H260	HL_20150417_11	MH820586	Aphididae	Neophyllaphidinae	Neophyllaphis	Neophyllaphis podocarpi	Podocarpaceae	Podocarpus	Podocarpus macrophyllus	Fujian	Fuzhou
H258	HL_20160212_6	MH820587	Aphididae	Neophyllaphidinae	Neophyllaphis	Neophyllaphis podocarpi	Podocarpaceae	Podocarpus	Podocarpus macrophyllus	Hunan	Changsha
H261	HL_20160328_5	MH820588	Aphididae	Neophyllaphidinae	Neophyllaphis	Neophyllaphis podocarpi				Jiangxi	Nanchang
H262	HL_20150501_1	MH820589	Aphididae	Neophyllaphidinae	Neophyllaphis	Neophyllaphis podocarpi	Podocarpaceae	Podocarpus	Podocarpus macrophyllus	Fujian	Quanzhou
H263	HL_20160413_11	MH820590	Aphididae	Neophyllaphidinae	Neophyllaphis	Neophyllaphis podocarpi	Podocarpaceae	Podocarpus	Podocarpus macrophyllus	Fujian	Fuzhou
H264	HL_20150502_5	MH820591	Aphididae	Neophyllaphidinae	Neophyllaphis	Neophyllaphis podocarpi	Podocarpaceae	Podocarpus	Podocarpus macrophyllus	Fujian	Quanzhou
H258	HL_20160423_2	MH820592	Aphididae	Neophyllaphidinae	Neophyllaphis	Neophyllaphis podocarpi	Podocarpaceae	Podocarpus	Podocarpus macrophyllus	Fujian	Xiamen
H265	HL_20160507_7	MH820593	Aphididae	Neophyllaphidinae	Neophyllaphis	Neophyllaphis podocarpi	Podocarpaceae	Podocarpus	Podocarpus macrophyllus	Fujian	Fuzhou
H266	HL_20150513_10	MH820595	Aphididae	Neophyllaphidinae	Neophyllaphis	Neophyllaphis podocarpi	Podocarpaceae	Podocarpus	Podocarpus macrophyllus	Fujian	Fuzhou
H267	HL_20161225_1	MH820596	Aphididae	Neophyllaphidinae	Neophyllaphis	Neophyllaphis podocarpi	Podocarpaceae	Podocarpus	Podocarpus macrophyllus	Fujian	Fuzhou
H268	HL_20160104_4	MH820597	Aphididae	Aphidinae	Neophyllaphis	Neophyllaphis sp.	Podocarpaceae	Podocarpus	Podocarpus macrophyllus	Fujian	Fuzhou
H269	HL_20170609_11	MH820598	Aphididae	Neophyllaphidinae	Neophyllaphis	Neophyllaphis varicolor	Podocarpaceae	Podocarpus	Podocarpus macrophyllus	Fujian	Fuzhou
H269	HL_20170623_1	MH820599	Aphididae	Neophyllaphidinae	Neophyllaphis	Neophyllaphis varicolor	Podocarpaceae	Podocarpus	Podocarpus macrophyllus	Fujian	Xiamen
H270	HL_20150820_1	MH820600	Aphididae	Neophyllaphidinae	Neophyllaphis	Neophyllaphis varicolor	Podocarpaceae	Podocarpus	Podocarpus macrophyllus	Sichuan	Dongmeishan
H269	HL_20160625_1	MH820601	Aphididae	Neophyllaphidinae	Neophyllaphis	Neophyllaphis varicolor	Podocarpaceae	Podocarpus	Podocarpus macrophyllus	Fujian	Fuzhou
H269	HL_20150513_11	MH820602	Aphididae	Neophyllaphidinae	Neophyllaphis	Neophyllaphis varicolor	Podocarpaceae	Podocarpus	Podocarpus macrophyllus	Fujian	Fuzhou
H269	HL_zld20171118_15	MH820603	Aphididae	Neophyllaphidinae	Neophyllaphis	Neophyllaphis varicolor	Podocarpaceae	Podocarpus	Podocarpus macrophyllus	Yunnan	Pudong
H271	HL_zld20171024_5	MH820604	Aphididae	Neophyllaphidinae	Neophyllaphis	Neophyllaphis varicolor	Podocarpaceae	Podocarpus	Podocarpus macrophyllus	Guangdong	Maoming
H272	HL_20150416_12	MH820606	Aphididae	Hormaphidinae	Neothoracaphis	Neothoracaphis yanonis	Hamamelidaceae	Distylium	Distylium racemosum	Fujian	Fuzhou
H273	HL_20160506_5	MH820607	Aphididae	Aphidinae	Neotoxoptera	Neotoxoptera formosana	Liliaceae	Allium	Allium tuberosum	Fujian	Fuzhou
H274	HL_20170518_10	MH820608	Aphididae	Lachninae	Nippolachnus	Nippolachnus piri	Rosaceae	Pyrus	Pyrus sp.	Fujian	Fuzhou
H274	HL_20170518_11	MH820609	Aphididae	Lachninae	Nippolachnus	Nippolachnus piri	Rosaceae	Pyrus	Pyrus sp.	Fujian	Fuzhou
H274	HL_20170606_2	MH820610	Aphididae	Lachninae	Nippolachnus	Nippolachnus piri	Rosaceae	Pyrus	Pyrus sp.	Fujian	Fuzhou
H275	HL_20160513_4	MH820611	Aphididae	Lachninae	Nippolachnus	Nippolachnus piri	Rosaceae	Pyrus	Pyrus sp.	Fujian	Fuzhou
H275	HL_20160513_5	MH820612	Aphididae	Lachninae	Nippolachnus	Nippolachnus piri	Rosaceae	Pyrus	Pyrus sp.	Fujian	Fuzhou
H275	HL_20160513_6	MH820613	Aphididae	Lachninae	Nippolachnus	Nippolachnus piri	Rosaceae	Pyrus	Pyrus sp.	Fujian	Fuzhou
H276	HL_20160518_1	MH820614	Aphididae	Lachninae	Nippolachnus	Nippolachnus piri	Rosaceae	Pyrus	Pyrus sp.	Fujian	Fuzhou
H277	HL_20150417_10	MH820615	Aphididae	Eriosomatinae	Pemphigus	Pemphigus populitransversus	Salicaceae	Populus	Populus sp.	Fujian	Fuzhou
H278	HL_20170429_23	MH820617	Aphididae	Chaitophorinae	Periphyllus	Periphyllus californiensis				Zhejiang	Hangzhou
H279	HL_20170318_2	MH820618	Aphididae	Chaitophorinae	Periphyllus	Periphyllus koelreuteriae	Sapindaceae	Koelreuteria	Koelreuteria paniculata	Fujian	Fuzhou
H279	HL_20170328_14	MH820619	Aphididae	Chaitophorinae	Periphyllus	Periphyllus koelreuteriae	Sapindaceae	Koelreuteria	Koelreuteria paniculata	Fujian	Fuzhou
H279	HL_20170423_8	MH820620	Aphididae	Chaitophorinae	Periphyllus	Periphyllus koelreuteriae	Sapindaceae	Koelreuteria	Koelreuteria paniculata	Fujian	Fuzhou
H279	HL_20151009_2	MH820621	Aphididae	Chaitophorinae	Periphyllus	Periphyllus koelreuteriae	Sapindaceae	Koelreuteria	Koelreuteria paniculata	Fujian	Fuzhou
H280	HL_20160402_1	MH820622	Aphididae	Chaitophorinae	Periphyllus	Periphyllus koelreuteriae	Sapindaceae	Koelreuteria	Koelreuteria paniculata	Jiangxi	Nanchang
H279	HL_20160411_10	MH820623	Aphididae	Chaitophorinae	Periphyllus	Periphyllus koelreuteriae	Sapindaceae	Koelreuteria	Koelreuteria paniculata	Fujian	Fuzhou
H279	HL_20160421_17	MH820624	Aphididae	Chaitophorinae	Periphyllus	Periphyllus koelreuteriae	Sapindaceae	Koelreuteria	Koelreuteria paniculata	Fujian	Fuzhou
H279	HL_20160509_8	MH820625	Aphididae	Chaitophorinae	Periphyllus	Periphyllus koelreuteriae	Sapindaceae	Koelreuteria	Koelreuteria paniculata	Fujian	Fuzhou
H279	HL_20160520_2	MH820626	Aphididae	Chaitophorinae	Periphyllus	Periphyllus koelreuteriae	Sapindaceae	Koelreuteria	Koelreuteria paniculata	Fujian	Fuzhou
H279	HL_20160520_3	MH820628	Aphididae	Chaitophorinae	Periphyllus	Periphyllus koelreuteriae	Sapindaceae	Koelreuteria	Koelreuteria paniculata	Fujian	Fuzhou
H279	HL_20160602_1	MH820629	Aphididae	Chaitophorinae	Periphyllus	Periphyllus koelreuteriae	Sapindaceae	Koelreuteria	Koelreuteria paniculata	Fujian	Fuzhou
H279	HL_20160602_3	MH820630	Aphididae	Chaitophorinae	Periphyllus	Periphyllus koelreuteriae	Sapindaceae	Koelreuteria	Koelreuteria paniculata	Fujian	Fuzhou
H279	HL_20161122_6	MH820631	Aphididae	Chaitophorinae	Periphyllus	Periphyllus koelreuteriae	Sapindaceae	Koelreuteria	Koelreuteria paniculata	Fujian	Fuzhou
H279	HL_20150514_1	MH820632	Aphididae	Chaitophorinae	Periphyllus	Periphyllus koelreuteriae	Sapindaceae	Koelreuteria	Koelreuteria paniculata	Fujian	Fuzhou
H279	HL_20150514_2	MH820633	Aphididae	Chaitophorinae	Periphyllus	Periphyllus koelreuteriae	Sapindaceae	Koelreuteria	Koelreuteria paniculata	Fujian	Fuzhou
H281	HL_zld20171107_3	MH820634	Aphididae	Chaitophorinae	Periphyllus	Periphyllus koelreuteriae	Sapindaceae	Koelreuteria	Koelreuteria bipinnata	Yunnan	Kunming
H281	HL_zld20171107_5	MH820635	Aphididae	Chaitophorinae	Periphyllus	Periphyllus koelreuteriae	Sapindaceae	Koelreuteria	Koelreuteria bipinnata	Yunnan	Kunming
H282	HL_20151104_5	MH820636	Aphididae	Aphidinae	Phorodon	Phorodon humuli	Rosaceae	Rubus	Rubus sp.	Fujian	Fuzhou
H283	HL_20170311_1	MH820637	Aphididae	Calaphidinae	Phyllaphoides	Phyllaphoides bambusicola	Gramineae			Fujian	Fuzhou
H284	HL_20170402_13	MH820640	Aphididae	Calaphidinae	Phyllaphoides	Phyllaphoides bambusicola	Gramineae			Fujian	Fuding
H283	HL_20170409_11	MH820641	Aphididae	Calaphidinae	Phyllaphoides	Phyllaphoides bambusicola	Gramineae			Fujian	Fuzhou
H285	HL_20170505_3	MH820642	Aphididae	Calaphidinae	Phyllaphoides	Phyllaphoides bambusicola	Gramineae			Fujian	Fuzhou
H285	HL_20170518_3	MH820643	Aphididae	Calaphidinae	Phyllaphoides	Phyllaphoides bambusicola	Gramineae			Fujian	Fuzhou
H286	HL_20170609_13	MH820644	Aphididae	Calaphidinae	Phyllaphoides	Phyllaphoides bambusicola	Gramineae			Fujian	Fuzhou
H287	HL_20170214_2	MH820645	Aphididae	Calaphidinae	Phyllaphoides	Phyllaphoides bambusicola	Gramineae			Fujian	Fuzhou
H283	HL_20170219_3	MH820646	Aphididae	Calaphidinae	Phyllaphoides	Phyllaphoides bambusicola	Gramineae			Fujian	Fuzhou
H283	HL_20151118_4	MH820647	Aphididae	Calaphidinae	Phyllaphoides	Phyllaphoides bambusicola	Gramineae			Fujian	Fuzhou
H283	HL_20160118_3	MH820648	Aphididae	Calaphidinae	Phyllaphoides	Phyllaphoides bambusicola	Gramineae			Fujian	Fuzhou
H283	HL_20160119_5	MH820649	Aphididae	Calaphidinae	Phyllaphoides	Phyllaphoides bambusicola	Gramineae			Fujian	Fuzhou
H283	HL_20160307_5	MH820651	Aphididae	Calaphidinae	Phyllaphoides	Phyllaphoides bambusicola	Gramineae			Fujian	Fuzhou
H283	HL_20150511_4	MH820652	Aphididae	Calaphidinae	Phyllaphoides	Phyllaphoides bambusicola	Gramineae			Fujian	Fuzhou
H283	HL_20161102_8	MH820653	Aphididae	Calaphidinae	Phyllaphoides	Phyllaphoides bambusicola	Gramineae			Fujian	Fuzhou
H283	HL_20161217_1	MH820654	Aphididae	Calaphidinae	Phyllaphoides	Phyllaphoides bambusicola	Gramineae	Phyllostachys	Phyllostachys kwangsiensis	Fujian	Fuzhou
H283	HL_20170108_5	MH820655	Aphididae	Calaphidinae	Phyllaphoides	Phyllaphoides bambusicola	Gramineae			Fujian	Fuzhou
H283	HL_20150517_2	MH820656	Aphididae	Calaphidinae	Phyllaphoides	Phyllaphoides bambusicola	Gramineae			Fujian	Fuzhou
H288	HL_20151219_1	MH820657	Aphididae	Aphidinae	Pseudomegoura	Pseudomegoura magnoliae	Orchidaceae			Fujian	Fuzhou
H288	HL_20151226_1	MH820658	Aphididae	Aphidinae	Pseudomegoura	Pseudomegoura magnoliae	Euphorbiaceae	Vernicia	Vernicia montana	Fujian	Fuzhou
H288	HL_20151226_2	MH820659	Aphididae	Aphidinae	Pseudomegoura	Pseudomegoura magnoliae	Euphorbiaceae	Vernicia	Vernicia montana	Fujian	Fuzhou
H288	HL_20151226_3	MH820660	Aphididae	Aphidinae	Pseudomegoura	Pseudomegoura magnoliae	Euphorbiaceae	Vernicia	Vernicia montana	Fujian	Fuzhou
H288	HL_20151226_4	MH820662	Aphididae	Aphidinae	Pseudomegoura	Pseudomegoura magnoliae	Euphorbiaceae	Vernicia	Vernicia montana	Fujian	Fuzhou
H288	HL_20151226_6	MH820663	Aphididae	Aphidinae	Pseudomegoura	Pseudomegoura magnoliae	Euphorbiaceae	Vernicia	Vernicia montana	Fujian	Fuzhou
H288	HL_20160515_1	MH820664	Aphididae	Aphidinae	Pseudomegoura	Pseudomegoura magnoliae	Euphorbiaceae	Vernicia	Vernicia montana	Fujian	Fuzhou
H288	HL_20170108_3	MH820665	Aphididae	Aphidinae	Pseudomegoura	Pseudomegoura magnoliae	Euphorbiaceae	Vernicia	Vernicia montana	Fujian	Fuzhou
H289	HL_20170303_16	MH820666	Aphididae	Aphidinae	Pseudomegoura	Pseudomegoura nipponica	Rubiaceae	Paederia	Paederia scandens	Fujian	Fuzhou
H289	HL_20170303_17	MH820667	Aphididae	Aphidinae	Pseudomegoura	Pseudomegoura nipponica	Rubiaceae	Paederia	Paederia scandens	Fujian	Fuzhou
H289	HL_20170317_13	MH820668	Aphididae	Aphidinae	Pseudomegoura	Pseudomegoura nipponica	Rubiaceae	Paederia	Paederia scandens	Fujian	Fuzhou
H289	HL_20170326_1	MH820669	Aphididae	Aphidinae	Pseudomegoura	Pseudomegoura nipponica	Rubiaceae	Paederia	Paederia scandens	Fujian	Fuzhou
H289	HL_20170328_3	MH820670	Aphididae	Aphidinae	Pseudomegoura	Pseudomegoura nipponica	Rubiaceae	Paederia	Paederia scandens	Fujian	Fuzhou
H289	HL_20170408_7	MH820671	Aphididae	Aphidinae	Pseudomegoura	Pseudomegoura nipponica	Rubiaceae	Paederia	Paederia scandens	Fujian	Fuzhou
H289	HL_20170409_5	MH820673	Aphididae	Aphidinae	Pseudomegoura	Pseudomegoura nipponica	Rubiaceae	Paederia	Paederia scandens	Fujian	Fuzhou
H289	HL_20170414_3	MH820674	Aphididae	Aphidinae	Pseudomegoura	Pseudomegoura nipponica	Rubiaceae	Paederia	Paederia scandens	Fujian	Fuzhou
H289	HL_20170415_2	MH820675	Aphididae	Aphidinae	Pseudomegoura	Pseudomegoura nipponica	Rubiaceae	Paederia	Paederia scandens	Fujian	Fuzhou
H289	HL_20170423_4	MH820676	Aphididae	Aphidinae	Pseudomegoura	Pseudomegoura nipponica	Rubiaceae	Paederia	Paederia scandens	Fujian	Fuzhou
H289	HL_20170203_4	MH820677	Aphididae	Aphidinae	Pseudomegoura	Pseudomegoura nipponica	Rubiaceae	Paederia	Paederia scandens	Guangdong	Shenzhen
H289	HL_20170520_9	MH820678	Aphididae	Aphidinae	Pseudomegoura	Pseudomegoura nipponica	Rubiaceae	Paederia	Paederia scandens	Fujian	Fuzhou
H289	HL_20170529_10	MH820679	Aphididae	Aphidinae	Pseudomegoura	Pseudomegoura nipponica	Rubiaceae	Paederia	Paederia scandens	Fujian	Fuzhou
H289	HL_20170606_3	MH820680	Aphididae	Aphidinae	Pseudomegoura	Pseudomegoura nipponica	Rubiaceae	Paederia	Paederia scandens	Fujian	Fuzhou
H289	HL_20151228_3	MH820681	Aphididae	Aphidinae	Pseudomegoura	Pseudomegoura nipponica	Rubiaceae	Paederia	Paederia scandens	Fujian	Fuzhou
H289	HL_20151230_1	MH820682	Aphididae	Aphidinae	Pseudomegoura	Pseudomegoura nipponica	Rubiaceae	Paederia	Paederia scandens	Fujian	Fuzhou
H289	HL_20160312_2	MH820684	Aphididae	Aphidinae	Pseudomegoura	Pseudomegoura nipponica	Rubiaceae	Paederia	Paederia scandens	Fujian	Fuzhou
H290	HL_20160408_1	MH820685	Aphididae	Aphidinae	Pseudomegoura	Pseudomegoura nipponica	Rubiaceae	Paederia	Paederia scandens	Fujian	Fuzhou
H289	HL_20160409_8	MH820686	Aphididae	Aphidinae	Pseudomegoura	Pseudomegoura nipponica	Rubiaceae	Paederia	Paederia scandens	Fujian	Fuzhou
H289	HL_20160409_10	MH820687	Aphididae	Aphidinae	Pseudomegoura	Pseudomegoura nipponica	Rubiaceae	Paederia	Paederia scandens	Fujian	Fuzhou
H289	HL_20150513_18	MH820688	Aphididae	Aphidinae	Pseudomegoura	Pseudomegoura nipponica	Rubiaceae	Paederia	Paederia scandens	Fujian	Fuzhou
H289	HL_20170101_8	MH820689	Aphididae	Aphidinae	Pseudomegoura	Pseudomegoura nipponica	Rubiaceae	Paederia	Paederia scandens	Fujian	Fuzhou
H289	HL_20170101_10	MH820690	Aphididae	Aphidinae	Pseudomegoura	Pseudomegoura nipponica	Rubiaceae	Paederia	Paederia scandens	Fujian	Fuzhou
H291	HL_zld20171108_4	MH820691	Aphididae	Aphidinae	Pseudomegoura	Pseudomegoura sp.	Caprifoliaceae	Viburnum	Viburnum odoratissimum	Yunnan	Kunming
H291	HL_zld20171123_17	MH820692	Aphididae	Aphidinae	Pseudomegoura	Pseudomegoura sp.	Malvaceae	Hibiscus	Hibiscus rosa sinensis	Yunnan	Baoshan
H292	HL_20170303_14	MH820693	Aphididae	Hormaphidinae	Pseudoregma	Pseudoregma bambucicola	Gramineae			Fujian	Fuzhou
H292	HL_20170304_6	MH820695	Aphididae	Hormaphidinae	Pseudoregma	Pseudoregma bambucicola	Rosaceae	Eriobotrya	Eriobotrya japonica	Fujian	Fuzhou
H293	HL_20170403_15	MH820696	Aphididae	Hormaphidinae	Pseudoregma	Pseudoregma bambucicola	Gramineae			Fujian	Fuding
H292	HL_20170403_16	MH820697	Aphididae	Hormaphidinae	Pseudoregma	Pseudoregma bambucicola	Gramineae			Fujian	Fuding
H292	HL_20170403_17	MH820698	Aphididae	Hormaphidinae	Pseudoregma	Pseudoregma bambucicola	Gramineae			Fujian	Fuding
H292	HL_20170403_18	MH820699	Aphididae	Hormaphidinae	Pseudoregma	Pseudoregma bambucicola	Gramineae			Fujian	Fuding
H292	HL_20170403_19	MH820700	Aphididae	Hormaphidinae	Pseudoregma	Pseudoregma bambucicola	Gramineae			Fujian	Fuding
H292	HL_20170403_20	MH820701	Aphididae	Hormaphidinae	Pseudoregma	Pseudoregma bambucicola	Gramineae			Fujian	Fuding
H292	HL_20170403_21	MH820702	Aphididae	Hormaphidinae	Pseudoregma	Pseudoregma bambucicola	Gramineae			Fujian	Fuding
H292	HL_20170408_4	MH820703	Aphididae	Hormaphidinae	Pseudoregma	Pseudoregma bambucicola	Gramineae	Bambusa	Bambusa ventricosa	Fujian	Fuzhou
H294	HL_20170414_10	MH820704	Aphididae	Hormaphidinae	Pseudoregma	Pseudoregma bambucicola	Gramineae			Fujian	Fuzhou
H294	HL_20170414_11	MH820706	Aphididae	Hormaphidinae	Pseudoregma	Pseudoregma bambucicola	Gramineae			Fujian	Fuzhou
H292	HL_20170208_6	MH820707	Aphididae	Hormaphidinae	Pseudoregma	Pseudoregma bambucicola	Gramineae			Guangdong	Guangzhou
H292	HL_20170414_20	MH820708	Aphididae	Hormaphidinae	Pseudoregma	Pseudoregma bambucicola	Gramineae			Fujian	Fuzhou
H292	HL_20170208_7	MH820709	Aphididae	Hormaphidinae	Pseudoregma	Pseudoregma bambucicola	Gramineae			Guangdong	Guangzhou
H292	HL_20170208_8	MH820710	Aphididae	Hormaphidinae	Pseudoregma	Pseudoregma bambucicola	Gramineae			Guangdong	Guangzhou
H292	HL_20170208_9	MH820711	Aphididae	Hormaphidinae	Pseudoregma	Pseudoregma bambucicola	Gramineae			Guangdong	Guangzhou
H292	HL_20170208_10	MH820712	Aphididae	Hormaphidinae	Pseudoregma	Pseudoregma bambucicola	Gramineae			Guangdong	Guangzhou
H292	HL_20170507_5	MH820713	Aphididae	Hormaphidinae	Pseudoregma	Pseudoregma bambucicola	Gramineae	Bambusa	Bambusa ventricosa	Fujian	Fuzhou
H292	HL_20170518_7	MH820714	Aphididae	Hormaphidinae	Pseudoregma	Pseudoregma bambucicola	Gramineae			Fujian	Fuzhou
H292	HL_20170520_11	MH820715	Aphididae	Hormaphidinae	Pseudoregma	Pseudoregma bambucicola	Gramineae			Fujian	Fuzhou
H292	HL_20170521_1	MH820717	Aphididae	Hormaphidinae	Pseudoregma	Pseudoregma bambucicola	Gramineae	Bambusa	Bambusa ventricosa	Fujian	Fuzhou
H295	HL_20170521_2	MH820718	Aphididae	Hormaphidinae	Pseudoregma	Pseudoregma bambucicola	Gramineae	Bambusa	Bambusa ventricosa	Fujian	Fuzhou
H292	HL_20170521_4	MH820719	Aphididae	Hormaphidinae	Pseudoregma	Pseudoregma bambucicola	Gramineae			Fujian	Fuzhou
H292	HL_20170521_5	MH820720	Aphididae	Hormaphidinae	Pseudoregma	Pseudoregma bambucicola	Gramineae			Fujian	Fuzhou
H292	HL_20170527_1	MH820721	Aphididae	Hormaphidinae	Pseudoregma	Pseudoregma bambucicola	Gramineae			Fujian	Fuzhou
H292	HL_20170527_2	MH820722	Aphididae	Hormaphidinae	Pseudoregma	Pseudoregma bambucicola	Gramineae			Fujian	Fuzhou
H292	HL_20170527_3	MH820723	Aphididae	Hormaphidinae	Pseudoregma	Pseudoregma bambucicola	Gramineae			Fujian	Fuzhou
H292	HL_20170529_7	MH820724	Aphididae	Hormaphidinae	Pseudoregma	Pseudoregma bambucicola	Gramineae	Bambusa	Bambusa ventricosa	Fujian	Fuzhou
H292	HL_20170529_8	MH820725	Aphididae	Hormaphidinae	Pseudoregma	Pseudoregma bambucicola	Gramineae	Bambusa	Bambusa ventricosa	Fujian	Fuzhou
H292	HL_20170609_15	MH820726	Aphididae	Hormaphidinae	Pseudoregma	Pseudoregma bambucicola	Gramineae			Fujian	Fuzhou
H292	HL_20170609_18	MH820728	Aphididae	Hormaphidinae	Pseudoregma	Pseudoregma bambucicola	Gramineae			Fujian	Fuzhou
H292	HL_20170622_2	MH820729	Aphididae	Hormaphidinae	Pseudoregma	Pseudoregma bambucicola	Gramineae			Fujian	Xiamen
H292	HL_20170622_3	MH820730	Aphididae	Hormaphidinae	Pseudoregma	Pseudoregma bambucicola	Gramineae			Fujian	Xiamen
H292	HL_20170622_4	MH820731	Aphididae	Hormaphidinae	Pseudoregma	Pseudoregma bambucicola	Gramineae			Fujian	Xiamen
H292	HL_20170622_5	MH820732	Aphididae	Hormaphidinae	Pseudoregma	Pseudoregma bambucicola	Gramineae			Fujian	Xiamen
H292	HL_20170630_2	MH820733	Aphididae	Hormaphidinae	Pseudoregma	Pseudoregma bambucicola	Gramineae			Fujian	Fuzhou
H292	HL_20170630_3	MH820734	Aphididae	Hormaphidinae	Pseudoregma	Pseudoregma bambucicola	Gramineae			Fujian	Fuzhou
H292	HL_20150418_6	MH820735	Aphididae	Hormaphidinae	Pseudoregma	Pseudoregma bambucicola	Gramineae	Bambusa	Bambusa prominens	Fujian	Fuzhou
H292	HL_20170105_1	MH820736	Aphididae	Hormaphidinae	Pseudoregma	Pseudoregma bambucicola	Gramineae			Fujian	Fuzhou
H292	HL_20170105_2	MH820737	Aphididae	Hormaphidinae	Pseudoregma	Pseudoregma bambucicola	Gramineae			Fujian	Fuzhou
H292	HL_20170106_1	MH820739	Aphididae	Hormaphidinae	Pseudoregma	Pseudoregma bambucicola	Gramineae			Fujian	Fuzhou
H292	HL_20170108_2	MH820740	Aphididae	Hormaphidinae	Pseudoregma	Pseudoregma bambucicola	Gramineae	Bambusa	Bambusa ventricosa	Fujian	Fuzhou
H292	HL_20170116_2	MH820741	Aphididae	Hormaphidinae	Pseudoregma	Pseudoregma bambucicola	Gramineae			Fujian	Xiamen
H292	HL_20170116_3	MH820742	Aphididae	Hormaphidinae	Pseudoregma	Pseudoregma bambucicola	Salicaceae	Salix	Salix babylonica	Fujian	Xiamen
H292	HL_20170118_2	MH820743	Aphididae	Hormaphidinae	Pseudoregma	Pseudoregma bambucicola	Gramineae			Fujian	Xiamen
H292	HL_20170118_3	MH820744	Aphididae	Hormaphidinae	Pseudoregma	Pseudoregma bambucicola	Gramineae			Fujian	Xiamen
H292	HL_20170118_4	MH820745	Aphididae	Hormaphidinae	Pseudoregma	Pseudoregma bambucicola	Gramineae			Fujian	Xiamen
H296	HL_zld20171103_14	MH820746	Aphididae	Hormaphidinae	Pseudoregma	Pseudoregma bambucicola	Gramineae			Guangxi	Chongzuo
H296	HL_zld20171103_15	MH820747	Aphididae	Hormaphidinae	Pseudoregma	Pseudoregma bambucicola	Gramineae			Guangxi	Chongzuo
H294	HL_zld20171103_16	MH820748	Aphididae	Hormaphidinae	Pseudoregma	Pseudoregma bambucicola	Gramineae			Guangxi	Chongzuo
H296	HL_zld20171103_17	MH820751	Aphididae	Hormaphidinae	Pseudoregma	Pseudoregma bambucicola	Gramineae			Guangxi	Chongzuo
H297	HL_20170205_5	MH820752	Aphididae	Hormaphidinae	Pseudoregma	Pseudoregma panicola	Gramineae	Cyrtococcum	Cyrtococcum patens	Guangdong	Shenzhen
H297	HL_20170209_1	MH820753	Aphididae	Hormaphidinae	Pseudoregma	Pseudoregma panicola	Gramineae	Cyrtococcum	Cyrtococcum patens	Guangdong	Guangzhou
H297	HL_20170209_2	MH820754	Aphididae	Hormaphidinae	Pseudoregma	Pseudoregma panicola	Gramineae	Cyrtococcum	Cyrtococcum patens	Guangdong	Guangzhou
H297	HL_20170209_3	MH820755	Aphididae	Hormaphidinae	Pseudoregma	Pseudoregma panicola	Gramineae	Cyrtococcum	Cyrtococcum patens	Guangdong	Guangzhou
H297	HL_20170219_2	MH820756	Aphididae	Hormaphidinae	Pseudoregma	Pseudoregma panicola	Gramineae	Cyrtococcum	Cyrtococcum patens	Fujian	Fuzhou
H297	HL_20151231_1	MH820757	Aphididae	Hormaphidinae	Pseudoregma	Pseudoregma panicola	Gramineae			Fujian	Fuzhou
H297	HL_20161102_5	MH820758	Aphididae	Hormaphidinae	Pseudoregma	Pseudoregma panicola	Gramineae			Fujian	Fuzhou
H297	HL_20161118_8	MH820759	Aphididae	Hormaphidinae	Pseudoregma	Pseudoregma panicola	Gramineae	Cyrtococcum	Cyrtococcum patens	Fujian	Fuzhou
H297	HL_20161205_2	MH820760	Aphididae	Hormaphidinae	Pseudoregma	Pseudoregma panicola	Gramineae	Cyrtococcum	Cyrtococcum patens	Fujian	Fuzhou
H297	HL_20161207_11	MH820762	Aphididae	Hormaphidinae	Pseudoregma	Pseudoregma panicola	Gramineae			Fujian	Fuzhou
H298	HL_20161217_7	MH820763	Aphididae	Hormaphidinae	Pseudoregma	Pseudoregma panicola	Gramineae	Miscanthus	Miscanthus sp.	Fujian	Fuzhou
H299	HL_20161217_8	MH820764	Aphididae	Hormaphidinae	Pseudoregma	Pseudoregma panicola	Gramineae	Cyrtococcum	Cyrtococcum patens	Fujian	Fuzhou
H297	HL_20161228_9	MH820765	Aphididae	Hormaphidinae	Pseudoregma	Pseudoregma panicola	Gramineae	Cyrtococcum	Cyrtococcum patens	Fujian	Fuzhou
H297	HL_20170108_1	MH820766	Aphididae	Hormaphidinae	Pseudoregma	Pseudoregma panicola	Gramineae			Fujian	Fuzhou
H300	HL_20170414_5	MH820767	Aphididae	Hormaphidinae	Reticulaphis	Reticulaphis distylii	Moraceae	Ficus	Ficus altissima	Fujian	Fuzhou
H301	HL_20170707_1	MH820768	Aphididae	Hormaphidinae	Reticulaphis	Reticulaphis fici	Moraceae	Ficus	Ficus superba	Fujian	Fuzhou
H302	HL_20170814_8	MH820769	Aphididae	Aphidinae	Rhodobium	Rhodobium porosum	Rosaceae	Rosa	Rosa chinensis	Yunnan	Xishuangbanna
H303	HL_zld20171107_12	MH820770	Aphididae	Aphidinae	Rhodobium	Rhodobium porosum	Rosaceae	Rosa	Rosa bella	Yunnan	Kunming
H303	HL_zld20171107_16	MH820771	Aphididae	Aphidinae	Rhodobium	Rhodobium porosum	Rosaceae	Rosa	Rosa multiflora	Yunnan	Kunming
H304	HL_20170614_15	MH820773	Aphididae	Aphidinae	Rhopalosiphum	Rhopalosiphum maidis	Gramineae	Zea	Zea mays	Fujian	Fuzhou
H304	HL_20160730_7	MH820774	Aphididae	Aphidinae	Rhopalosiphum	Rhopalosiphum maidis	Gramineae	Zea	Zea mays	Fujian	Wuyishan
H305	HL_zld20171123_18	MH820775	Aphididae	Aphidinae	Rhopalosiphum	Rhopalosiphum maidis	Gramineae	Zea	Zea mays	Yunnan	Baoshan
H306	HL_20170520_4	MH820776	Aphididae	Aphidinae	Rhopalosiphum	Rhopalosiphum nymphaeae	Nymphaeaceae	Nelumbo	Nelumbo nucifera	Fujian	Fuzhou
H306	HL_20170520_5	MH820777	Aphididae	Aphidinae	Rhopalosiphum	Rhopalosiphum nymphaeae	Nymphaeaceae	Nelumbo	Nelumbo nucifera	Fujian	Fuzhou
H307	HL_20170520_6	MH820778	Aphididae	Aphidinae	Rhopalosiphum	Rhopalosiphum nymphaeae	Rubiaceae	Mussaenda	Mussaenda pubescens	Fujian	Fuzhou
H306	HL_20170614_7	MH820779	Aphididae	Aphidinae	Rhopalosiphum	Rhopalosiphum nymphaeae	Nymphaeaceae	Nelumbo	Nelumbo nucifera	Fujian	Fuzhou
H308	HL_20170808_1	MH820780	Aphididae	Aphidinae	Rhopalosiphum	Rhopalosiphum nymphaeae	Nymphaeaceae	Nelumbo	Nelumbo nucifera	Yunnan	Kunming
H306	HL_20170219_1	MH820781	Aphididae	Aphidinae	Rhopalosiphum	Rhopalosiphum nymphaeae	Araliaceae	Schefflera	Schefflera octophylla	Fujian	Fuzhou
H309	HL_20170402_17	MH820782	Aphididae	Aphidinae	Rhopalosiphum	Rhopalosiphum padi	Gramineae			Fujian	Fuding
H310	HL_20170303_12	MH820784	Aphididae	Aphidinae	Rhopalosiphum	Rhopalosiphum padi	Gramineae	Arundo	Arundo donax	Fujian	Fuzhou
H310	HL_20160408_25	MH820785	Aphididae	Aphidinae	Rhopalosiphum	Rhopalosiphum padi	Gramineae			Fujian	Fuzhou
H311	HL_20170414_24	MH820786	Aphididae	Aphidinae	Rhopalosiphum	Rhopalosiphum rufiabdominalis	Rosaceae	Armeniaca	Armeniaca mume	Fujian	Fuzhou
H311	HL_20150416_1	MH820787	Aphididae	Aphidinae	Rhopalosiphum	Rhopalosiphum rufiabdominalis	Rosaceae	Armeniaca	Armeniaca mume	Fujian	Fuzhou
H312	HL_20150416_2	MH820788	Aphididae	Aphidinae	Rhopalosiphum	Rhopalosiphum rufiabdominalis	Rosaceae	Armeniaca	Armeniaca mume	Fujian	Fuzhou
H311	HL_20160317_2	MH820789	Aphididae	Aphidinae	Rhopalosiphum	Rhopalosiphum rufiabdominalis	Gramineae			Fujian	Fuzhou
H311	HL_20160317_6	MH820790	Aphididae	Aphidinae	Rhopalosiphum	Rhopalosiphum rufiabdominalis	Rosaceae	Prunus	Prunus salicina	Fujian	Fuzhou
H311	HL_20160328_4	MH820791	Aphididae	Aphidinae	Rhopalosiphum	Rhopalosiphum rufiabdominalis	Rosaceae	Armeniaca	Armeniaca mume	Fujian	Fuzhou
H311	HL_20160423_4	MH820792	Aphididae	Aphidinae	Rhopalosiphum	Rhopalosiphum rufiabdominalis	Rosaceae	Armeniaca	Armeniaca mume	Fujian	Xiamen
H311	HL_20160511_11	MH820793	Aphididae	Aphidinae	Rhopalosiphum	Rhopalosiphum rufiabdominalis	Rosaceae	Armeniaca	Armeniaca mume	Fujian	Fuzhou
H313	HL_20170505_1	MH820795	Aphididae	Calaphidinae	Sarucallis	Sarucallis kahawaluokalani	Lythraceae	Lagerstroemia	Lagerstroemia indica	Fujian	Fuzhou
H314	HL_20170520_12	MH820796	Aphididae	Calaphidinae	Sarucallis	Sarucallis kahawaluokalani	Lythraceae	Lagerstroemia	Lagerstroemia indica	Fujian	Fuzhou
H313	HL_20170210_4	MH820797	Aphididae	Calaphidinae	Sarucallis	Sarucallis kahawaluokalani	Lythraceae	Lagerstroemia	Lagerstroemia indica	Guangdong	Guangzhou
H315	HL_20170609_2	MH820798	Aphididae	Calaphidinae	Sarucallis	Sarucallis kahawaluokalani	Lythraceae	Lagerstroemia	Lagerstroemia indica	Fujian	Fuzhou
H313	HL_20170805_3	MH820799	Aphididae	Calaphidinae	Sarucallis	Sarucallis kahawaluokalani	Lythraceae	Lagerstroemia	Lagerstroemia indica	Yunnan	Kunming
H313	HL_20170808_2	MH820800	Aphididae	Calaphidinae	Sarucallis	Sarucallis kahawaluokalani	Lythraceae	Lagerstroemia	Lagerstroemia indica	Yunnan	Kunming
H313	HL_20160421_5	MH820801	Aphididae	Calaphidinae	Sarucallis	Sarucallis kahawaluokalani	Lythraceae	Lagerstroemia	Lagerstroemia indica	Fujian	Fuzhou
H313	HL_20160424_2	MH820802	Aphididae	Calaphidinae	Sarucallis	Sarucallis kahawaluokalani	Lythraceae	Lagerstroemia	Lagerstroemia indica	Fujian	Fuzhou
H313	HL_20160430_3	MH820803	Aphididae	Calaphidinae	Sarucallis	Sarucallis kahawaluokalani	Lythraceae	Lagerstroemia	Lagerstroemia indica	Fujian	Fuzhou
H313	HL_20160511_7	MH820804	Aphididae	Calaphidinae	Sarucallis	Sarucallis kahawaluokalani	Lythraceae	Lagerstroemia	Lagerstroemia indica	Fujian	Fuzhou
H313	HL_20160728_7	MH820806	Aphididae	Calaphidinae	Sarucallis	Sarucallis kahawaluokalani	Lythraceae	Lagerstroemia	Lagerstroemia indica	Fujian	Wuyishan
H313	HL_20160814_1	MH820807	Aphididae	Calaphidinae	Sarucallis	Sarucallis kahawaluokalani	Lythraceae	Lagerstroemia	Lagerstroemia indica	Zhejiang	Linhai
H313	HL_20161112_2	MH820808	Aphididae	Calaphidinae	Sarucallis	Sarucallis kahawaluokalani	Lythraceae	Lagerstroemia	Lagerstroemia indica	Fujian	Fuzhou
H313	HL_zld20171022_11	MH820809	Aphididae	Calaphidinae	Sarucallis	Sarucallis kahawaluokalani	Lythraceae	Lagerstroemia	Lagerstroemia indica	Guangdong	Maoming
H313	HL_zld20171108_11	MH820810	Aphididae	Calaphidinae	Sarucallis	Sarucallis kahawaluokalani	Lythraceae	Lagerstroemia	Lagerstroemia indica	Yunnan	Kunming
H316	HL_20150907_6	MH820811	Aphididae	Aphidinae	Schizaphis	Schizaphis graminum	Gramineae	Arundo	Arundo donax	Fujian	Fuzhou
H316	HL_20150907_7	MH820812	Aphididae	Aphidinae	Schizaphis	Schizaphis graminum	Gramineae	Arundo	Arundo donax	Fujian	Fuzhou
H317	HL_20160226_2	MH820813	Aphididae	Aphidinae	Schizaphis	Schizaphis graminum	Gramineae			Fujian	Fuzhou
H317	HL_20160303_1	MH820814	Aphididae	Aphidinae	Schizaphis	Schizaphis graminum	Gramineae			Fujian	Fuzhou
H317	HL_20160304_3	MH820815	Aphididae	Aphidinae	Schizaphis	Schizaphis graminum	Gramineae			Fujian	Fuzhou
H317	HL_20160322_4	MH820817	Aphididae	Aphidinae	Schizaphis	Schizaphis graminum	Gramineae			Fujian	Fuzhou
H317	HL_20161017_2	MH820818	Aphididae	Aphidinae	Schizaphis	Schizaphis graminum	Gramineae	Miscanthus	Miscanthus sp.	Fujian	Fuzhou
H316	HL_20161216_3	MH820819	Aphididae	Aphidinae	Schizaphis	Schizaphis graminum	Gramineae	Arundo	Arundo donax	Fujian	Fuzhou
H318	HL_20170806_3	MH820820	Aphididae	Aphidinae	Schizaphis	Schizaphis scirpi	Araceae	Acorus	Acorus calamus	Yunnan	Kunming
H318	HL_20150417_13	MH820821	Aphididae	Aphidinae	Schizaphis	Schizaphis scirpi	Typhaceae	Typha	Typha orientalis	Fujian	Fuzhou
H318	HL_20150417_16	MH820822	Aphididae	Aphidinae	Schizaphis	Schizaphis scirpi	Marantaceae			Fujian	Fuzhou
H318	HL_20160317_7	MH820823	Aphididae	Aphidinae	Schizaphis	Schizaphis scirpi	Typhaceae	Typha	Typha orientalis	Fujian	Fuzhou
H318	HL_20160503_1	MH820824	Aphididae	Aphidinae	Schizaphis	Schizaphis scirpi	Typhaceae	Typha	Typha orientalis	Fujian	Fuzhou
H318	HL_20160505_7	MH820825	Aphididae	Aphidinae	Schizaphis	Schizaphis scirpi	Typhaceae	Typha	Typha orientalis	Fujian	Fuzhou
H319	HL_20151010_7	MH820826	Aphididae	Aphidinae	Schizaphis	Schizaphis sp.	Gramineae			Fujian	Fuzhou
H320	HL_20170403_24	MH820828	Aphididae	Lachninae	Schizolachnus	Schizolachnus orientalis	Pinaceae	Keteleeria	Keteleeria fortunei	Fujian	Fuding
H321	HL_20170814_13	MH820829	Aphididae	Hormaphidinae	Schizoneuraphis	Schizoneuraphis gallarum	Moraceae	Ficus	Ficus hispida	Yunnan	Xishuangbanna
H322	HL_20170812_2	MH820830	Aphididae	Greenideinae	Schoutedenia	Schoutedenia ralumensis				Yunnan	Xishuangbanna
H323	HL_20170814_10	MH820831	Aphididae	Greenideinae	Schoutedenia	Schoutedenia ralumensis	Euphorbiaceae	Glochidion	Glochidion puberum	Yunnan	Xishuangbanna
H323	HL_20170814_11	MH820832	Aphididae	Greenideinae	Schoutedenia	Schoutedenia ralumensis	Euphorbiaceae	Glochidion	Glochidion puberum	Yunnan	Xishuangbanna
H324	HL_20160429_6	MH820833	Aphididae	Aphidinae	Semiaphis	Semiaphis heraclei	Caprifoliaceae	Lonicera	Lonicera japonica	Fujian	Fuzhou
H324	HL_20160729_1	MH820834	Aphididae	Aphidinae	Semiaphis	Semiaphis heraclei	Umbelliferae			Fujian	Wuyishan
H324	HL_20160802_1	MH820835	Aphididae	Aphidinae	Semiaphis	Semiaphis heraclei				Fujian	Wuyishan
H325	HL_20160426_4	MH820836	Aphididae	Aphidinae	Shinjia	Shinjia orientalis	Pteridiaceae	Pteridium	Pteridium aquilinum	Fujian	Fuzhou
H325	HL_20161122_3	MH820837	Aphididae	Aphidinae	Shinjia	Shinjia orientalis	Pteridiaceae	Pteridium	Pteridium aquilinum	Fujian	Fuzhou
H326	HL_20170312_4	MH820839	Aphididae	Calaphidinae	Shivaphis	Shivaphis celti	Ulmaceae	Celtis	Celtis sinensis	Fujian	Fuzhou
H327	HL_20170414_28	MH820840	Aphididae	Calaphidinae	Shivaphis	Shivaphis celti	Ulmaceae	Celtis	Celtis sinensis	Fujian	Fuzhou
H327	HL_20170415_13	MH820841	Aphididae	Calaphidinae	Shivaphis	Shivaphis celti	Ulmaceae	Celtis	Celtis sinensis	Fujian	Fuzhou
H328	HL_20170430_4	MH820842	Aphididae	Calaphidinae	Shivaphis	Shivaphis celti	Ulmaceae	Celtis	Celtis sinensis	Zhejiang	Hangzhou
H327	HL_20170520_3	MH820843	Aphididae	Calaphidinae	Shivaphis	Shivaphis celti	Ulmaceae	Celtis	Celtis sinensis	Fujian	Fuzhou
H327	HL_20170614_2	MH820844	Aphididae	Calaphidinae	Shivaphis	Shivaphis celti	Ulmaceae	Celtis	Celtis sinensis	Fujian	Fuzhou
H327	HL_20170213_4	MH820845	Aphididae	Calaphidinae	Shivaphis	Shivaphis celti	Ulmaceae	Celtis	Celtis sinensis	Fujian	Fuzhou
H329	HL_20170802_7	MH820846	Aphididae	Calaphidinae	Shivaphis	Shivaphis celti	Ulmaceae	Celtis	Celtis sinensis	Yunnan	Kunming
H329	HL_20170804_3	MH820847	Aphididae	Calaphidinae	Shivaphis	Shivaphis celti	Ulmaceae	Celtis	Celtis sinensis	Yunnan	Kunming
H330	HL_20170812_3	MH820848	Aphididae	Calaphidinae	Shivaphis	Shivaphis celti				Yunnan	Xishuangbanna
H331	HL_20160406_8	MH820850	Aphididae	Calaphidinae	Shivaphis	Shivaphis celti	Ulmaceae	Celtis	Celtis sinensis	Fujian	Fuzhou
H331	HL_20160411_2	MH820851	Aphididae	Calaphidinae	Shivaphis	Shivaphis celti	Ulmaceae	Celtis	Celtis sinensis	Fujian	Fuzhou
H332	HL_20160419_12	MH820852	Aphididae	Calaphidinae	Shivaphis	Shivaphis celti	Ulmaceae	Celtis	Celtis sinensis	Fujian	Fuzhou
H333	HL_20160420_2	MH820853	Aphididae	Calaphidinae	Shivaphis	Shivaphis celti	Lythraceae	Lagerstroemia	Lagerstroemia indica	Fujian	Fuzhou
H331	HL_20160420_3	MH820854	Aphididae	Calaphidinae	Shivaphis	Shivaphis celti	Ulmaceae	Celtis	Celtis sinensis	Fujian	Fuzhou
H327	HL_20160504_4	MH820855	Aphididae	Calaphidinae	Shivaphis	Shivaphis celti	Ulmaceae	Celtis	Celtis sinensis	Fujian	Fuzhou
H331	HL_20160509_2	MH820856	Aphididae	Calaphidinae	Shivaphis	Shivaphis celti	Ulmaceae	Celtis	Celtis sinensis	Fujian	Fuzhou
H331	HL_20161205_5	MH820857	Aphididae	Calaphidinae	Shivaphis	Shivaphis celti	Ulmaceae	Celtis	Celtis sinensis	Fujian	Fuzhou
H334	HL_20170317_8	MH820858	Aphididae	Lachninae	Sinomegoura	Sinomegoura citricola	Rutaceae	Murraya	Murraya exotica	Fujian	Fuzhou
H334	HL_20170326_3	MH820859	Aphididae	Lachninae	Sinomegoura	Sinomegoura citricola	Rutaceae	Murraya	Murraya exotica	Fujian	Fuzhou
H335	HL_20170402_3	MH820862	Aphididae	Lachninae	Sinomegoura	Sinomegoura citricola	Pittosporaceae	Pittosporum	Pittosporum tobira	Fujian	Fuding
H335	HL_20170402_23	MH820863	Aphididae	Lachninae	Sinomegoura	Sinomegoura citricola	Lauraceae	Cinnamomum	Cinnamomum sp.	Fujian	Fuding
H335	HL_20170403_1	MH820864	Aphididae	Lachninae	Sinomegoura	Sinomegoura citricola	Lauraceae	Cinnamomum	Cinnamomum sp.	Fujian	Fuding
H335	HL_20170403_2	MH820865	Aphididae	Lachninae	Sinomegoura	Sinomegoura citricola	Pittosporaceae	Pittosporum	Pittosporum tobira	Fujian	Fuding
H335	HL_20170408_1	MH820866	Aphididae	Lachninae	Sinomegoura	Sinomegoura citricola	Araliaceae	Schefflera	Schefflera octophylla	Fujian	Fuzhou
H335	HL_20170414_8	MH820867	Aphididae	Lachninae	Sinomegoura	Sinomegoura citricola	Anacardiaceae	Mangifera	Mangifera indica	Fujian	Fuzhou
H334	HL_20170203_3	MH820868	Aphididae	Lachninae	Sinomegoura	Sinomegoura citricola	Rutaceae	Murraya	Murraya exotica	Guangdong	Shenzhen
H335	HL_20170429_8	MH820869	Aphididae	Lachninae	Sinomegoura	Sinomegoura citricola	Magnoliaceae	Magnolia	Magnolia denudata	Zhejiang	Hangzhou
H335	HL_20170208_13	MH820870	Aphididae	Lachninae	Sinomegoura	Sinomegoura citricola	Araliaceae	Schefflera	Schefflera octophylla	Guangdong	Guangzhou
H335	HL_20170505_10	MH820871	Aphididae	Lachninae	Sinomegoura	Sinomegoura citricola	Lauraceae	Cinnamomum	Cinnamomum longepaniculatum	Fujian	Fuzhou
H334	HL_20170507_2	MH820873	Aphididae	Lachninae	Sinomegoura	Sinomegoura citricola	Rutaceae	Murraya	Murraya exotica	Fujian	Fuzhou
H335	HL_20170518_13	MH820874	Aphididae	Lachninae	Sinomegoura	Sinomegoura citricola	Lauraceae	Cinnamomum	Cinnamomum sp.	Fujian	Fuzhou
H334	HL_20170529_4	MH820875	Aphididae	Lachninae	Sinomegoura	Sinomegoura citricola	Rutaceae	Murraya	Murraya exotica	Fujian	Fuzhou
H336	HL_20170529_19	MH820876	Aphididae	Lachninae	Sinomegoura	Sinomegoura citricola	Lauraceae	Machilus		Fujian	Fuzhou
H335	HL_20170529_20	MH820877	Aphididae	Lachninae	Sinomegoura	Sinomegoura citricola	Lauraceae	Cinnamomum	Cinnamomum sp.	Fujian	Fuzhou
H334	HL_20170609_1	MH820878	Aphididae	Lachninae	Sinomegoura	Sinomegoura citricola	Rutaceae	Murraya	Murraya exotica	Fujian	Fuzhou
H335	HL_20170609_10	MH820879	Aphididae	Lachninae	Sinomegoura	Sinomegoura citricola	Araliaceae	Schefflera	Schefflera octophylla	Fujian	Fuzhou
H337	HL_20170812_5	MH820880	Aphididae	Lachninae	Sinomegoura	Sinomegoura citricola				Yunnan	Xishuangbanna
H335	HL_20170813_4	MH820881	Aphididae	Lachninae	Sinomegoura	Sinomegoura citricola	Lauraceae	Cinnamomum	Cinnamomum burmanni	Yunnan	Xishuangbanna
H338	HL_20170813_5	MH820882	Aphididae	Lachninae	Sinomegoura	Sinomegoura citricola	Lauraceae	Cinnamomum	Cinnamomum burmanni	Yunnan	Xishuangbanna
H335	HL_20170813_6	MH820884	Aphididae	Lachninae	Sinomegoura	Sinomegoura citricola	Lauraceae	Cinnamomum	Cinnamomum burmanni	Yunnan	Xishuangbanna
H335	HL_20170303_8	MH820885	Aphididae	Lachninae	Sinomegoura	Sinomegoura citricola	Lauraceae	Cinnamomum	Cinnamomum sp.	Fujian	Fuzhou
H335	HL_20151104_4	MH820886	Aphididae	Lachninae	Sinomegoura	Sinomegoura citricola	Lauraceae	Cinnamomum	Cinnamomum sp.	Fujian	Fuzhou
H334	HL_20160206_1	MH820887	Aphididae	Lachninae	Sinomegoura	Sinomegoura citricola	Buxaceae	Buxus	Buxus sinica	Hunan	Changsha
H335	HL_20160307_1	MH820888	Aphididae	Lachninae	Sinomegoura	Sinomegoura citricola	Lauraceae			Fujian	Fuzhou
H335	HL_20160402_4	MH820889	Aphididae	Lachninae	Sinomegoura	Sinomegoura citricola	Lauraceae	Cinnamomum	Cinnamomum sp.	Jiangxi	Nanchang
H335	HL_20160425_2	MH820890	Aphididae	Lachninae	Sinomegoura	Sinomegoura citricola	Anacardiaceae	Mangifera	Mangifera indica	Fujian	Fuzhou
H334	HL_20160507_3	MH820891	Aphididae	Lachninae	Sinomegoura	Sinomegoura citricola	Rutaceae	Murraya	Murraya exotica	Fujian	Fuzhou
H334	HL_20160527_4	MH820892	Aphididae	Lachninae	Sinomegoura	Sinomegoura citricola	Rutaceae	Citrus	Citrus limon	Fujian	Fuzhou
H335	HL_20160730_8	MH820893	Aphididae	Lachninae	Sinomegoura	Sinomegoura citricola	Lauraceae	Cinnamomum	Cinnamomum sp.	Fujian	Wuyishan
H335	HL_20161207_8	MH820895	Aphididae	Lachninae	Sinomegoura	Sinomegoura citricola	Araliaceae	Schefflera	Schefflera octophylla	Fujian	Fuzhou
H334	HL_20161225_2	MH820896	Aphididae	Lachninae	Sinomegoura	Sinomegoura citricola	Rutaceae	Murraya	Murraya exotica	Fujian	Fuzhou
H334	HL_20161228_1	MH820897	Aphididae	Lachninae	Sinomegoura	Sinomegoura citricola	Rutaceae	Murraya	Murraya exotica	Fujian	Fuzhou
H335	HL_20170107_3	MH820898	Aphididae	Lachninae	Sinomegoura	Sinomegoura citricola	Araliaceae	Schefflera	Schefflera octophylla	Fujian	Fuzhou
H334	HL_20170107_4	MH820899	Aphididae	Lachninae	Sinomegoura	Sinomegoura citricola	Rutaceae	Murraya	Murraya exotica	Fujian	Fuzhou
H334	HL_20170118_1	MH820900	Aphididae	Lachninae	Sinomegoura	Sinomegoura citricola	Rutaceae	Murraya	Murraya exotica	Fujian	Xiamen
H335	HL_zld20171107_8	MH820901	Aphididae	Lachninae	Sinomegoura	Sinomegoura citricola	Magnoliaceae	Magnolia	Magnolia denudata	Yunnan	Kunming
H339	HL_zld20171107_9	MH820902	Aphididae	Lachninae	Sinomegoura	Sinomegoura citricola	Araliaceae	Schefflera	Schefflera octophylla	Yunnan	Kunming
H339	HL_zld20171108_2	MH820903	Aphididae	Lachninae	Sinomegoura	Sinomegoura citricola	Araliaceae	Schefflera	Schefflera octophylla	Yunnan	Kunming
H339	HL_zld20171112_13	MH820904	Aphididae	Lachninae	Sinomegoura	Sinomegoura citricola	Araliaceae	Schefflera	Schefflera octophylla	Yunnan	Kunming
H339	HL_zld20171113_6	MH820906	Aphididae	Lachninae	Sinomegoura	Sinomegoura citricola	Araliaceae	Schefflera	Schefflera octophylla	Yunnan	Kunming
H340	HL_zld20171118_10	MH820907	Aphididae	Lachninae	Sinomegoura	Sinomegoura citricola	Rutaceae	Murraya	Murraya exotica	Yunnan	Pudong
H339	HL_zld20171118_11	MH820908	Aphididae	Lachninae	Sinomegoura	Sinomegoura citricola	Araliaceae	Schefflera	Schefflera octophylla	Yunnan	Pudong
H339	HL_zld20171119_1	MH820909	Aphididae	Lachninae	Sinomegoura	Sinomegoura citricola	Araliaceae	Schefflera	Schefflera octophylla	Yunnan	Pudong
H339	HL_zld20171123_5	MH820910	Aphididae	Lachninae	Sinomegoura	Sinomegoura citricola	Araliaceae	Schefflera	Schefflera octophylla	Yunnan	Baoshan
H339	HL_zld20171126_3	MH820911	Aphididae	Lachninae	Sinomegoura	Sinomegoura citricola	Araliaceae	Schefflera	Schefflera octophylla	Yunnan	Dali
H339	HL_zld20171126_4	MH820912	Aphididae	Lachninae	Sinomegoura	Sinomegoura citricola	Araliaceae	Schefflera	Schefflera octophylla	Yunnan	Dali
H341	HL_20170402_18	MH820913	Aphididae	Aphidinae	Sitobion	Sitobion avenae	Gramineae			Fujian	Fuding
H342	HL_20170408_2	MH820914	Aphididae	Aphidinae	Sitobion	Sitobion avenae	Menispermaceae	Stephania	Stephania longa	Fujian	Fuzhou
H343	HL_20170422_7	MH820915	Aphididae	Aphidinae	Sitobion	Sitobion avenae	Liliaceae	Smilax	Smilax china	Fujian	Fuzhou
H344	HL_20170520_2	MH820917	Aphididae	Aphidinae	Sitobion	Sitobion avenae	Menispermaceae	Stephania	Stephania longa	Fujian	Fuzhou
H345	HL_20170802_1	MH820918	Aphididae	Aphidinae	Sitobion	Sitobion avenae	Rosaceae	Rosa	Rosa chinensis	Yunnan	Kunming
H346	HL_20170303_5	MH820919	Aphididae	Aphidinae	Sitobion	Sitobion avenae	Gramineae			Fujian	Fuzhou
H344	HL_20151230_4	MH820920	Aphididae	Aphidinae	Sitobion	Sitobion avenae				Fujian	Fuzhou
H347	HL_20160119_3	MH820921	Aphididae	Aphidinae	Sitobion	Sitobion avenae	Gramineae			Fujian	Fuzhou
H348	HL_20160219_2	MH820922	Aphididae	Aphidinae	Sitobion	Sitobion avenae	Gramineae			Hainan	Sanya
H347	HL_20160221_7	MH820923	Aphididae	Aphidinae	Sitobion	Sitobion avenae	Gramineae			Hainan	Haikou
H341	HL_20160222_4	MH820924	Aphididae	Aphidinae	Sitobion	Sitobion avenae	Gramineae			Hainan	Haikou
H349	HL_20160326_3	MH820925	Aphididae	Aphidinae	Sitobion	Sitobion avenae	Gramineae			Fujian	Fuzhou
H350	HL_20160412_7	MH820926	Aphididae	Aphidinae	Sitobion	Sitobion avenae	Menispermaceae	Stephania	Stephania longa	Fujian	Fuzhou
H351	HL_20160515_3	MH820928	Aphididae	Aphidinae	Sitobion	Sitobion avenae	Liliaceae	Smilax	Smilax china	Fujian	Fuzhou
H352	HL_20160602_2	MH820929	Aphididae	Aphidinae	Sitobion	Sitobion avenae				Fujian	Fuzhou
H353	HL_20160605_11	MH820930	Aphididae	Aphidinae	Sitobion	Sitobion avenae	Menispermaceae	Stephania	Stephania longa	Fujian	Fuzhou
H354	HL_20160615_6	MH820931	Aphididae	Aphidinae	Sitobion	Sitobion avenae	Liliaceae	Smilax	Smilax china	Fujian	Fuzhou
H341	HL_20161205_7	MH820932	Aphididae	Aphidinae	Sitobion	Sitobion avenae	Gramineae	Miscanthus	Miscanthus sp.	Fujian	Fuzhou
H341	HL_20161207_12	MH820933	Aphididae	Aphidinae	Sitobion	Sitobion avenae	Gramineae	Miscanthus	Miscanthus sp.	Fujian	Fuzhou
H355	HL_20161217_6	MH820934	Aphididae	Aphidinae	Sitobion	Sitobion avenae	Gramineae	Miscanthus	Miscanthus sp.	Fujian	Fuzhou
H341	HL_20170101_6	MH820935	Aphididae	Aphidinae	Sitobion	Sitobion avenae	Gramineae	Digitaria	Digitaria sanguinalis	Fujian	Fuzhou
H356	HL_20161118_6	MH820936	Aphididae	Aphidinae	Sitobion	Sitobion miscanthi	Gramineae			Fujian	Fuzhou
H357	HL_20170429_20	MH820937	Aphididae	Aphidinae	Sitobion	Sitobion rosivorum	Rosaceae			Zhejiang	Hangzhou
H357	HL_20170609_12	MH820939	Aphididae	Aphidinae	Sitobion	Sitobion rosivorum	Rosaceae	Rosa	Rosa chinensis	Fujian	Fuzhou
H357	HL_20170802_5	MH820940	Aphididae	Aphidinae	Sitobion	Sitobion rosivorum	Rosaceae	Rosa	Rosa chinensis	Yunnan	Kunming
H357	HL_20170804_2	MH820941	Aphididae	Aphidinae	Sitobion	Sitobion rosivorum	Rosaceae	Rosa	Rosa chinensis	Yunnan	Kunming
H358	HL_20160131_15	MH820942	Aphididae	Aphidinae	Sitobion	Sitobion rosivorum	Rosaceae	Rosa	Rosa chinensis	Fujian	Fuzhou
H357	HL_20160507_6	MH820943	Aphididae	Aphidinae	Sitobion	Sitobion rosivorum	Rosaceae	Rosa	Rosa chinensis	Fujian	Fuzhou
H359	HL_20160226_3	MH820944	Aphididae	Aphidinae	Sitobion	Sitobion sp.	Rosaceae			Fujian	Xiamen
H360	HL_20160430_4	MH820945	Aphididae	Aphidinae	Sitobion	Sitobion takahashii	Euphorbiaceae	Phyllanthus	Phyllanthus emblica	Fujian	Fuzhou
H361	HL_20170422_3	MH820946	Aphididae	Taiwanaphidinae	Taiwanaphis	Taiwanaphis decaspermi	Myrtaceae	Syzygium	Syzygium buxifolium	Fujian	Fuzhou
H362	HL_20170317_4	MH820947	Aphididae	Calaphidinae	Takecallis	Takecallis arundinariae	Gramineae			Fujian	Fuzhou
H363	HL_20170317_15	MH820948	Aphididae	Calaphidinae	Takecallis	Takecallis arundinariae	Gramineae	Saccharum	Saccharum officinarum	Fujian	Fuzhou
H362	HL_20170402_24	MH820950	Aphididae	Calaphidinae	Takecallis	Takecallis arundinariae	Gramineae			Fujian	Fuding
H364	HL_20170217_4	MH820951	Aphididae	Calaphidinae	Takecallis	Takecallis arundinariae	Gramineae			Fujian	Fuzhou
H365	HL_20170806_5	MH820952	Aphididae	Calaphidinae	Takecallis	Takecallis arundinariae	Gramineae			Yunnan	Kunming
H366	HL_20160119_6	MH820953	Aphididae	Calaphidinae	Takecallis	Takecallis arundinariae	Gramineae			Fujian	Fuzhou
H367	HL_20160312_1	MH820954	Aphididae	Calaphidinae	Takecallis	Takecallis arundinariae	Gramineae			Fujian	Fuzhou
H362	HL_20160408_9	MH820955	Aphididae	Calaphidinae	Takecallis	Takecallis arundinariae	Gramineae			Fujian	Fuzhou
H362	HL_20150513_17	MH820956	Aphididae	Calaphidinae	Takecallis	Takecallis arundinariae	Gramineae			Fujian	Fuzhou
H365	HL_zld20171109_1	MH820957	Aphididae	Calaphidinae	Takecallis	Takecallis arundinariae	Gramineae			Yunnan	Kunming
H368	HL_20170311_2	MH820958	Aphididae	Calaphidinae	Takecallis	Takecallis taiwana	Gramineae			Fujian	Fuzhou
H368	HL_20170317_3	MH820959	Aphididae	Calaphidinae	Takecallis	Takecallis taiwana	Gramineae			Fujian	Fuzhou
H368	HL_20170206_2	MH820961	Aphididae	Calaphidinae	Takecallis	Takecallis taiwana	Gramineae			Guangdong	Shenzhen
H368	HL_20170402_9	MH820962	Aphididae	Calaphidinae	Takecallis	Takecallis taiwana	Gramineae			Fujian	Fuding
H368	HL_20170206_3	MH820963	Aphididae	Calaphidinae	Takecallis	Takecallis taiwana	Bignoniaceae	Spathodea	Spathodea campanulata	Guangdong	Shenzhen
H368	HL_20170208_4	MH820964	Aphididae	Calaphidinae	Takecallis	Takecallis taiwana	Gramineae			Guangdong	Guangzhou
H368	HL_20170429_2	MH820965	Aphididae	Calaphidinae	Takecallis	Takecallis taiwana	Gramineae			Zhejiang	Hangzhou
H368	HL_20170430_2	MH820966	Aphididae	Calaphidinae	Takecallis	Takecallis taiwana	Gramineae	Phyllostachys	Phyllostachys nigra	Zhejiang	Hangzhou
H368	HL_20170505_6	MH820967	Aphididae	Calaphidinae	Takecallis	Takecallis taiwana	Gramineae			Fujian	Fuzhou
H368	HL_20170505_9	MH820968	Aphididae	Calaphidinae	Takecallis	Takecallis taiwana	Gramineae			Fujian	Fuzhou
H368	HL_20170518_2	MH820969	Aphididae	Calaphidinae	Takecallis	Takecallis taiwana	Gramineae			Fujian	Fuzhou
H368	HL_20170518_14	MH820970	Aphididae	Calaphidinae	Takecallis	Takecallis taiwana	Gramineae			Fujian	Fuzhou
H368	HL_20170529_23	MH820973	Aphididae	Calaphidinae	Takecallis	Takecallis taiwana	Gramineae			Fujian	Fuzhou
H368	HL_20170214_4	MH820974	Aphididae	Calaphidinae	Takecallis	Takecallis taiwana	Gramineae			Fujian	Fuzhou
H368	HL_20170217_2	MH820975	Aphididae	Calaphidinae	Takecallis	Takecallis taiwana	Gramineae			Fujian	Fuzhou
H368	HL_20170803_4	MH820976	Aphididae	Calaphidinae	Takecallis	Takecallis taiwana	Gramineae			Yunnan	Kunming
H368	HL_20170806_6	MH820977	Aphididae	Calaphidinae	Takecallis	Takecallis taiwana	Gramineae			Yunnan	Kunming
H368	HL_20170218_2	MH820978	Aphididae	Calaphidinae	Takecallis	Takecallis taiwana	Gramineae			Fujian	Fuzhou
H368	HL_20151101_1	MH820979	Aphididae	Calaphidinae	Takecallis	Takecallis taiwana	Gramineae	Phyllostachys	Phyllostachys dulcis	Fujian	Fuzhou
H368	HL_20151218_1	MH820980	Aphididae	Calaphidinae	Takecallis	Takecallis taiwana	Gramineae			Fujian	Fuzhou
H368	HL_20160118_2	MH820981	Aphididae	Calaphidinae	Takecallis	Takecallis taiwana	Gramineae			Fujian	Fuzhou
H368	HL_20160118_5	MH820982	Aphididae	Calaphidinae	Takecallis	Takecallis taiwana	Gramineae			Fujian	Fuzhou
H368	HL_20150418_5	MH820984	Aphididae	Calaphidinae	Takecallis	Takecallis taiwana	Gramineae			Fujian	Fuzhou
H368	HL_20160327_1	MH820985	Aphididae	Calaphidinae	Takecallis	Takecallis taiwana	Gramineae			Fujian	Fuzhou
H368	HL_20160402_5	MH820986	Aphididae	Calaphidinae	Takecallis	Takecallis taiwana	Gramineae			Jiangxi	Nanchang
H368	HL_20160408_10	MH820987	Aphididae	Calaphidinae	Takecallis	Takecallis taiwana	Gramineae			Fujian	Fuzhou
H368	HL_20150501_5	MH820988	Aphididae	Calaphidinae	Takecallis	Takecallis taiwana	Gramineae			Fujian	Quanzhou
H369	HL_20160731_2	MH820989	Aphididae	Calaphidinae	Takecallis	Takecallis taiwana	Gramineae			Fujian	Wuyishan
H368	HL_20161112_3	MH820990	Aphididae	Calaphidinae	Takecallis	Takecallis taiwana	Gramineae			Fujian	Fuzhou
H368	HL_20150513_15	MH820991	Aphididae	Calaphidinae	Takecallis	Takecallis taiwana	Gramineae			Fujian	Fuzhou
H368	HL_20150513_16	MH820992	Aphididae	Calaphidinae	Takecallis	Takecallis taiwana	Gramineae			Fujian	Fuzhou
H368	HL_20161217_3	MH820993	Aphididae	Calaphidinae	Takecallis	Takecallis taiwana	Gramineae	Phyllostachys	Phyllostachys iridescens	Fujian	Fuzhou
H368	HL_20161223_3	MH820995	Aphididae	Calaphidinae	Takecallis	Takecallis taiwana	Gramineae			Fujian	Fuzhou
H368	HL_20150513_19	MH820996	Aphididae	Calaphidinae	Takecallis	Takecallis taiwana	Gramineae	Phyllostachys	Phyllostachys nigra	Fujian	Fuzhou
H368	HL_20170108_6	MH820997	Aphididae	Calaphidinae	Takecallis	Takecallis taiwana	Gramineae			Fujian	Xiamen
H370	HL_20170203_1	MH820998	Aphididae	Calaphidinae	Tinocallis	Tinocallis himalayensis	Lythraceae	Lagerstroemia	Lagerstroemia speciosa	Guangdong	Shenzhen
H370	HL_20170203_2	MH820999	Aphididae	Calaphidinae	Tinocallis	Tinocallis himalayensis	Lythraceae	Lagerstroemia	Lagerstroemia speciosa	Guangdong	Shenzhen
H370	HL_20170206_4	MH821000	Aphididae	Calaphidinae	Tinocallis	Tinocallis himalayensis	Lythraceae	Lagerstroemia	Lagerstroemia speciosa	Guangdong	Shenzhen
H370	HL_20170206_5	MH821001	Aphididae	Calaphidinae	Tinocallis	Tinocallis himalayensis	Lythraceae	Lagerstroemia	Lagerstroemia speciosa	Guangdong	Shenzhen
H370	HL_20170208_3	MH821002	Aphididae	Calaphidinae	Tinocallis	Tinocallis himalayensis	Lythraceae	Lagerstroemia	Lagerstroemia speciosa	Guangdong	Guangzhou
H371	HL_zld20171118_7	MH821003	Aphididae	Calaphidinae	Tinocallis	Tinocallis himalayensis	Lythraceae	Lagerstroemia	Lagerstroemia speciosa	Yunnan	Pudong
H371	HL_zld20171118_9	MH821004	Aphididae	Calaphidinae	Tinocallis	Tinocallis himalayensis	Lythraceae	Lagerstroemia	Lagerstroemia speciosa	Yunnan	Pudong
H372	HL_zld20171111_11	MH821006	Aphididae	Calaphidinae	Tinocallis	Tinocallis sp.	Gramineae			Yunnan	Kunming
H373	HL_20170429_36	MH821007	Aphididae	Calaphidinae	Tinocallis	Tinocallis ulmiparvifoliae	Ulmaceae	Ulmus	Ulmus pumila	Zhejiang	Hangzhou
H373	HL_20160419_26	MH821008	Aphididae	Calaphidinae	Tinocallis	Tinocallis ulmiparvifoliae	Ulmaceae	Ulmus	Ulmus pumila	Fujian	Fuzhou
H373	HL_20160511_10	MH821009	Aphididae	Calaphidinae	Tinocallis	Tinocallis ulmiparvifoliae	Ulmaceae	Ulmus	Ulmus sp.	Fujian	Fuzhou
H373	HL_20161128_3	MH821010	Aphididae	Calaphidinae	Tinocallis	Tinocallis ulmiparvifoliae	Ulmaceae	Ulmus	Ulmus parvifolia	Fujian	Fuzhou
H374	HL_20160413_6	MH821011	Aphididae	Aphidinae	Trichosiphonaphis	Trichosiphonaphis lonicerae				Fujian	Fuzhou
H375	HL_20160509_4	MH821012	Aphididae	Aphidinae	Trichosiphonaphis	Trichosiphonaphis lonicerae	Polygonaceae	Polygonum	Polygonum perfoliatum	Fujian	Fuzhou
H374	HL_20160711_1	MH821013	Aphididae	Aphidinae	Trichosiphonaphis	Trichosiphonaphis lonicerae	Caprifoliaceae	Lonicera	Lonicera japonica	Fujian	Wuyishan
H376	HL_20170408_9	MH821014	Aphididae	Calaphidinae	Tuberculatus	Tuberculatus margituberculatus	Gramineae			Fujian	Fuzhou
H377	HL_20160728_5	MH821015	Aphididae	Calaphidinae	Tuberculatus	Tuberculatus margituberculatus	Fagaceae	Castanea	Castanea mollissima	Fujian	Wuyishan
H378	HL_20160427_3	MH821017	Aphididae	Aphidinae	Rhopalosiphum	Rhopalosiphum sp.	Fagaceae	Cyclobalanopsis	Cyclobalanopsis glauca	Fujian	Fuzhou
H379	HL_20160429_4	MH821018	Aphididae	Calaphidinae	Tuberculatus	Tuberculatus sp.	Fagaceae	Cyclobalanopsis	Cyclobalanopsis glauca	Fujian	Fuzhou
H380	HL_20170802_2	MH821019	Aphididae	Lachninae	Tuberolachnus	Tuberolachnus salignus	Salicaceae	Salix	Salix babylonica	Yunnan	Kunming
H380	HL_20170803_5	MH821020	Aphididae	Lachninae	Tuberolachnus	Tuberolachnus salignus	Salicaceae	Salix	Salix babylonica	Yunnan	Kunming
H380	HL_20160503_4	MH821021	Aphididae	Lachninae	Tuberolachnus	Tuberolachnus salignus	Salicaceae	Salix	Salix babylonica	Fujian	Fuzhou
H380	HL_20160510_1	MH821022	Aphididae	Lachninae	Tuberolachnus	Tuberolachnus salignus	Salicaceae	Salix	Salix babylonica	Fujian	Fuzhou
H380	HL_20160511_8	MH821023	Aphididae	Lachninae	Tuberolachnus	Tuberolachnus salignus	Salicaceae	Salix	Salix babylonica	Fujian	Fuzhou
H380	HL_20160512_4	MH821024	Aphididae	Lachninae	Tuberolachnus	Tuberolachnus salignus	Salicaceae	Salix	Salix babylonica	Fujian	Fuzhou
H380	HL_20160512_5	MH821025	Aphididae	Lachninae	Tuberolachnus	Tuberolachnus salignus	Salicaceae	Salix	Salix babylonica	Fujian	Fuzhou
H380	HL_20160512_6	MH821026	Aphididae	Lachninae	Tuberolachnus	Tuberolachnus salignus	Salicaceae	Salix	Salix babylonica	Fujian	Fuzhou
H380	HL_20160512_7	MH821028	Aphididae	Lachninae	Tuberolachnus	Tuberolachnus salignus	Salicaceae	Salix	Salix babylonica	Fujian	Fuzhou
H381	HL_20170614_16	MH821029	Aphididae	Aphidinae	Uroleucon	Uroleucon erigeronensis	Compositae	Artemisia	Artemisia sp.	Fujian	Fuzhou
H381	HL_20160305_3	MH821030	Aphididae	Aphidinae	Uroleucon	Uroleucon erigeronensis	Compositae	Conyza	Conyza canadensis	Fujian	Fuzhou
H382	HL_20170328_1	MH821031	Aphididae	Aphidinae	Uroleucon	Uroleucon formosanum	Compositae	Youngia	Youngia japonica	Fujian	Fuzhou
H382	HL_20170403_14	MH821032	Aphididae	Aphidinae	Uroleucon	Uroleucon formosanum	Compositae	Sonchus	Sonchus arvensis	Fujian	Fuding
H382	HL_20170415_6	MH821033	Aphididae	Aphidinae	Uroleucon	Uroleucon formosanum	Compositae	Youngia	Youngia japonica	Fujian	Fuzhou
H382	HL_20170614_8	MH821034	Aphididae	Aphidinae	Uroleucon	Uroleucon formosanum	Compositae	Lactuca	Lactuca sativa	Fujian	Fuzhou
H382	HL_20170622_1	MH821035	Aphididae	Aphidinae	Uroleucon	Uroleucon formosanum	Compositae	Youngia	Youngia japonica	Fujian	Xiamen
H382	HL_20170802_6	MH821036	Aphididae	Aphidinae	Uroleucon	Uroleucon formosanum	Compositae	Sonchus	Sonchus arvensis	Yunnan	Kunming
H382	HL_20170919_3	MH821037	Aphididae	Aphidinae	Uroleucon	Uroleucon formosanum	Compositae	Lactuca	Lactuca sativa	Fujian	Fuzhou
H382	HL_20150907_9	MH821039	Aphididae	Aphidinae	Uroleucon	Uroleucon formosanum	Compositae	Pterocypsela	Pterocypsela indica	Fujian	Fuzhou
H382	HL_20150911_1	MH821040	Aphididae	Aphidinae	Uroleucon	Uroleucon formosanum	Compositae	Lagedium	Lagedium sibiricum	Fujian	Fuzhou
H382	HL_20150914_1	MH821041	Aphididae	Aphidinae	Uroleucon	Uroleucon formosanum	Compositae	Lagedium	Lagedium sibiricum	Fujian	Fuzhou
H382	HL_20150919_1	MH821042	Aphididae	Aphidinae	Uroleucon	Uroleucon formosanum	Compositae	Lagedium	Lagedium sibiricum	Fujian	Fuzhou
H382	HL_20151010_3	MH821043	Aphididae	Aphidinae	Uroleucon	Uroleucon formosanum	Compositae	Lagedium	Lagedium sibiricum	Fujian	Fuzhou
H382	HL_20151023_3	MH821044	Aphididae	Aphidinae	Uroleucon	Uroleucon formosanum	Compositae	Lagedium	Lagedium sibiricum	Fujian	Fuzhou
H382	HL_20160411_3	MH821045	Aphididae	Aphidinae	Uroleucon	Uroleucon formosanum	Compositae			Fujian	Fuzhou
H382	HL_20160421_9	MH821046	Aphididae	Aphidinae	Uroleucon	Uroleucon formosanum	Compositae			Fujian	Fuzhou
H382	HL_20160525_6	MH821047	Aphididae	Aphidinae	Uroleucon	Uroleucon formosanum	Compositae			Fujian	Fuzhou
H383	HL_20161027_1	MH821048	Aphididae	Aphidinae	Uroleucon	Uroleucon formosanum	Compositae	Pterocypsela	Pterocypsela indica	Fujian	Fuzhou
H382	HL_20161128_2	MH821050	Aphididae	Aphidinae	Uroleucon	Uroleucon formosanum	Compositae	Pterocypsela	Pterocypsela indica	Fujian	Fuzhou
H382	HL_zld20171031_16	MH821051	Aphididae	Aphidinae	Uroleucon	Uroleucon formosanum	Compositae	Pterocypsela	Pterocypsela indica	Guangxi	Chongzuo
H382	HL_zld20171102_18	MH821052	Aphididae	Aphidinae	Uroleucon	Uroleucon formosanum	Compositae	Pterocypsela	Pterocypsela indica	Guangxi	Chongzuo
H382	HL_zld20171103_8	MH821053	Aphididae	Aphidinae	Uroleucon	Uroleucon formosanum	Compositae	Pterocypsela	Pterocypsela indica	Guangxi	Chongzuo
H382	HL_zld20171117_26	MH821054	Aphididae	Aphidinae	Uroleucon	Uroleucon formosanum	Compositae	Pterocypsela	Pterocypsela indica	Yunnan	Pudong
H382	HL_zld20171121_8	MH821055	Aphididae	Aphidinae	Uroleucon	Uroleucon formosanum	Compositae	Pterocypsela	Pterocypsela indica	Yunnan	Lincang
H382	HL_zld20171126_8	MH821056	Aphididae	Aphidinae	Uroleucon	Uroleucon formosanum	Compositae	Pterocypsela	Pterocypsela indica	Yunnan	Dali
H382	HL_zld20171024_9	MH821057	Aphididae	Aphidinae	Uroleucon	Uroleucon formosanum	Compositae	Lactuca	Lactuca sativa	Guangdong	Maoming
H384	HL_20170529_15	MH821058	Aphididae	Aphidinae	Uroleucon	Uroleucon monticola	Compositae			Fujian	Fuzhou
H385	HL_20160728_3	MH821059	Aphididae	Aphidinae	Uroleucon	Uroleucon monticola	Compositae			Fujian	Wuyishan
H385	HL_20160730_2	MH821061	Aphididae	Aphidinae	Uroleucon	Uroleucon monticola	Compositae			Fujian	Wuyishan
H386	HL_20150917_1	MH821062	Aphididae	Aphidinae	Uroleucon	Uroleucon sp.	Compositae	Lactuca	Lactuca sativa	Fujian	Fuzhou

## Sheet: table S2
Subfamily	Genus	Species	Specimen number	Maximum intraspecific distance(%)	Mean intraspecific distance(%)	Minimum interspecific distance(%)	Mean interspecific distance(%)	Table S2: The intraspecific and interspecific genetic distances of congeneric species of subtropical aphids. The genetic distances were calculated based on the K2P model. The intraspecific genetic distances were calculated when a species had at least two individuals. The interspecific genetic distances were calculated when a genus had at least two species.
Aphidinae	Aleurosiphon	Aleurosiphon smilacifoliae	5	0	0	\	\
Aphidinae	Amphorophora	Amphorophora ampullata	1	\	\	\	\
Aphidinae	Aphidinae	Aphidinae sp	3	0	0	\	\
Aphidinae	Aphidini	Aphidini sp	5	0.18	0.0715244	\	\
Aphidinae	Aphis	Aphis aurantii	63	2	0.529973	4.07	7.42
Aphidinae	Aphis	Aphis celastrii	10	2	1.05308	4.07	7.42
Aphidinae	Aphis	Aphis chaetosiphon	2	0.36	0.358103	4.07	7.42
Aphidinae	Aphis	Aphis citricidus	12	0.36	0.132881	4.07	7.42
Aphidinae	Aphis	Aphis craccivora	36	1.08	0.330999	4.07	7.42
Aphidinae	Aphis	Aphis fabae	27	0.36	0.02655	4.07	7.42
Aphidinae	Aphis	Aphis farinosa	2	0	0	4.07	7.42
Aphidinae	Aphis	Aphis glycines	6	0	0	4.07	7.42
Aphidinae	Aphis	Aphis gossypii	179	2.93	0.194004	4.07	7.42
Aphidinae	Aphis	Aphis kurosawai	6	0	0	4.07	7.42
Aphidinae	Aphis	Aphis nerii	31	0.36	0.0230734	4.07	7.42
Aphidinae	Aphis	Aphis odinae	40	1.63	0.381331	4.07	7.42
Aphidinae	Aphis	Aphis spa	2	0.36	0.358424	4.07	7.42
Aphidinae	Aphis	Aphis spb	1	\	\	4.07	7.42
Aphidinae	Aphis	Aphis spc	2	0.9	0.900925	4.07	7.42
Aphidinae	Aphis	Aphis spiraecola	152	2.45	0.922101	4.07	7.42
Hormaphidinae	Astegopteryx	Astegopteryx bambusae	37	0.9	0.25	3.3	3.5
Hormaphidinae	Astegopteryx	Astegopteryx formosana	4	0	0	3.3	3.5
Aphidinae	Aulacorthum	Aulacorthum solani	2	0.18	0.178891	1.63	1.72
Aphidinae	Aulacorthum	Aulacorthum sp	1	\	\	1.63	1.72
Aphidinae	Brachycaudus	Brachycaudus helichrysi	6	1.81	0.602071	\	\
Calaphidinae	Calaphis	Calaphis magnoliae	1	\	\	4.65	4.65
Calaphidinae	Calaphis	Calaphis magnolicolens	1	\	\	4.65	4.65
Aphidinae	Cavariella	Cavariella araliae	7	0	0	7.58	7.58
Aphidinae	Cavariella	Cavariella salicicola	2	0	0	7.58	7.58
Hormaphidinae	Ceratoglyphina	Ceratoglyphina bambusae	7	0.9	0.257013	7.62	8.05
Hormaphidinae	Ceratoglyphina	Ceratoglyphina phragmitidisucta	5	0.36	0.178923	7.62	8.05
Hormaphidinae	Ceratovacuna	Ceratovacuna graminum	6	0	0	4.81	6.22
Hormaphidinae	Ceratovacuna	Ceratovacuna keduensis	19	1.82	0.598929	4.81	6.22
Hormaphidinae	Ceratovacuna	Ceratovacuna lanigera	1	\	\	4.81	6.22
Hormaphidinae	Ceratovacuna	Ceratovacuna silvestrii	2	0	0	4.81	6.22
Hormaphidinae	Ceratovacuna	Ceratovacuna sp	6	0.72	0.274793	4.81	6.22
Greenideinae	Cervaphis	Cervaphis quercus	2	0.18	0.178891	\	\
Eriosomatinae	Chaetogeoica	Chaetogeoica folidentata	1	\	\	\	\
Chaitophorinae	Chaitophorus	Chaitophorus saliniger	38	1.08	0.382036	\	\
Hormaphidinae	Chaitoregma	Chaitoregma sp	2	0	0	3.32	3.32
Hormaphidinae	Chaitoregma	Chaitoregma tattakana	2	0	0	3.32	3.32
Calaphidinae	Chuansicallis	Chuansicallis chengtuensis	1	\	\	\	\
Lachninae	Cinara	Cinara formosana	2	0	0	5.59	9.5
Lachninae	Cinara	Cinara pinea	1	\	\	5.59	9.5
Lachninae	Cinara	Cinara tujafilina	4	0	0	5.59	9.5
Aphidinae	Cryptomyzus	Cryptomyzus ribis	1	\	\	\	\
Aphidinae	Cryptosiphum	Cryptosiphum atriplicivorum	1	\	\	\	\
Eriosomatinae	Eriosoma	Eriosoma yangi	2	0.18	0.178891	\	\
Lachninae	Eulachnus	Eulachnus thunbergii	3	0.18	0.119261	\	\
Greenideinae	Eutrichosiphum	Eutrichosiphum manipurense	4	0.18	0.0894055	9.13	9.18
Greenideinae	Eutrichosiphum	Eutrichosiphum sp	1	\	\	9.13	9.18
Eriosomatinae	Formosaphis	Formosaphis micheliae	9	0.36	0.0795606	\	\
Hormaphidinae	Glyphinaphis	Glyphinaphis bambusae	8	0.18	0.0447228	\	\
Greenideinae	Greenidea	Greenidea decaspermi	1	\	\	1.45	2.13
Greenideinae	Greenidea	Greenidea ficicola	47	1.63	0.366475	1.45	2.13
Greenideinae	Greenidea	Greenidea okajimai	3	0	0	1.45	2.13
Greenideinae	Greenidea	Greenidea psidii	14	1.26	0.180174	1.45	2.13
Greenideinae	Greenidea	Greenidea symplocosis	1	\	\	1.45	2.13
Greenideinae	Greenideoida	Greenideoida ceyloniae	2	0	0	\	\
Aphidinae	Hyalopterus	Hyalopterus pruni	26	2.92	0.451241	\	\
Aphidinae	Hyperomyzus	Hyperomyzus carduellinus	14	0.18	0.0648726	\	\
Aphidinae	Hysteroneura	Hysteroneura setariae	62	0.72	0.165243	\	\
Thelaxinae	Kurisakia	Kurisakia onigurumii	3	0.54	0.358586	\	\
Lachninae	Lachnus	Lachnus tropicalis	1	\	\	\	\
Aphidinae	Lipaphis	Lipaphis pseudobrassicae	5	0	0	\	\
Aphidinae	Longicaudinus	Longicaudinus corydalisicola	1	\	\	\	\
Aphidinae	Macromyzella	Macromyzella polypodicola	9	0.18	0.0397358	8.94	8.96
Aphidinae	Macromyzella	Macromyzella sp	1	\	\	8.94	8.96
Aphidinae	Macromyzus	Macromyzus woodwardiae	1	\	\	\	\
Aphidinae	Macrosiphoniella	Macrosiphoniella formosartemisiae	1	\	\	5.21	5.9
Aphidinae	Macrosiphoniella	Macrosiphoniella kuwayamai	6	2.74	1.12	5.21	5.9
Aphidinae	Macrosiphoniella	Macrosiphoniella sanborni	1	\	\	5.21	5.9
Aphidinae	Macrosiphoniella	Macrosiphoniella yomogifoliae	3	0	0	5.21	5.9
Aphidinae	Macrosiphum	Macrosiphum euphorbiae	5	1.08	0.430692	4.05	4.54
Aphidinae	Macrosiphum	Macrosiphum rosae	4	0	0	4.05	4.54
Aphidinae	Macrosiphum	Macrosiphum sp	1	\	\	4.05	4.54
Aphidinae	Matsumuraja	Matsumuraja rubifoliae	4	1.45	0.724688	\	\
Aphidinae	Megoura	Megoura crassicauda	6	0	0	\	\
Aphidinae	Melanaphis	Melanaphis bambusae	41	1.26	0.259399	0	6.88
Aphidinae	Melanaphis	Melanaphis donacis	1	\	\	0	6.88
Aphidinae	Melanaphis	Melanaphis japonica	27	0.72	0.183693	0	6.88
Aphidinae	Melanaphis	Melanaphis sacchari	12	2.55	1.13918	0	6.88
Aphidinae	Melanaphis	Melanaphis sp	3	0	0	0	6.88
Aphidinae	Micromyzodium	Micromyzodium kuwakusae	4	0.18	0.0894455	\	\
Mindarinae	Mindarus	Mindarus japonicus	2	0	0	6.35	6.37
Mindarinae	Mindarus	Mindarus keteleerifoliae	9	0.9	0.259294	6.35	6.37
Greenideinae	Mollitrichosiphum	Mollitrichosiphum nigrofasciatum	12	0	0	12.07	12.07
Greenideinae	Mollitrichosiphum	Mollitrichosiphum tenuicorpus	3	0	0	12.07	12.07
Aphidinae	Myzus	Myzus persicae	33	1.45	0.226227	6.17	6.19
Aphidinae	Myzus	Myzus varians	1	\	\	6.17	6.19
Neophyllaphidinae	Neophyllaphis	Neophyllaphis podocarpi	17	2.94	1.52534	3.1	4.67
Neophyllaphidinae	Neophyllaphis	Neophyllaphis sp	1	\	\	3.1	4.67
Neophyllaphidinae	Neophyllaphis	Neophyllaphis varicolor	7	0.9	0.377004	3.1	4.67
Hormaphidinae	Neothoracaphis	Neothoracaphis yanonis	1	\	\	\	\
Aphidinae	Neotoxoptera	Neotoxoptera formosana	1	\	\	\	\
Lachninae	Nippolachnus	Nippolachnus piri	7	0.36	0.153427	\	\
Eriosomatinae	Pemphigus	Pemphigus populitransversus	1	\	\	\	\
Chaitophorinae	Periphyllus	Periphyllus californiensis	1	\	\	8.62	8.75
Chaitophorinae	Periphyllus	Periphyllus koelreuteriae	17	6.6	1.43302	8.62	8.75
Aphidinae	Phorodon	Phorodon humuli	1	\	\	\	\
Calaphidinae	Phyllaphoides	Phyllaphoides bambusicola	17	1.08	0.20306	\	\
Aphidinae	Pseudomegoura	Pseudomegoura magnoliae	8	0	0	1.08	2.42
Aphidinae	Pseudomegoura	Pseudomegoura nipponica	23	0.18	0.0155488	1.08	2.42
Aphidinae	Pseudomegoura	Pseudomegoura sp	2	0	0	1.08	2.42
Hormaphidinae	Pseudoregma	Pseudoregma bambucicola	52	1.63	0.125516	7.54	7.95
Hormaphidinae	Pseudoregma	Pseudoregma panicola	14	1.45	0.205755	7.54	7.95
Hormaphidinae	Reticulaphis	Reticulaphis distylii	1	\	\	5.22	5.22
Hormaphidinae	Reticulaphis	Reticulaphis fici	1	\	\	5.22	5.22
Aphidinae	Rhodobium	Rhodobium porosum	3	0.18	0.119261	\	\
Aphidinae	Rhopalosiphum	Rhopalosiphum maidis	3	0.18	0.119261	3.86	7.04
Aphidinae	Rhopalosiphum	Rhopalosiphum nymphaeae	6	1.45	0.481196	3.86	7.04
Aphidinae	Rhopalosiphum	Rhopalosiphum padi	3	0.36	0.23895	3.86	7.04
Aphidinae	Rhopalosiphum	Rhopalosiphum rufiabdominalis	8	0.18	0.0447228	3.86	7.04
Calaphidinae	Sarucallis	Sarucallis kahawaluokalani	15	1.26	0.167553	\	\
Aphidinae	Schizaphis	Schizaphis graminum	8	1.27	0.678156	4.63	7.41
Aphidinae	Schizaphis	Schizaphis scirpi	6	0	0	4.63	7.41
Aphidinae	Schizaphis	Schizaphis sp	1	\	\	4.63	7.41
Lachninae	Schizolachnus	Schizolachnus orientalis	1	\	\	\	\
Hormaphidinae	Schizoneuraphis	Schizoneuraphis gallarum	1	\	\	\	\
Greenideinae	Schoutedenia	Schoutedenia ralumensis	3	1.26	0.841525	\	\
Aphidinae	Semiaphis	Semiaphis heraclei	3	0	0	\	\
Aphidinae	Shinjia	Shinjia orientalis	2	0	0	\	\
Calaphidinae	Shivaphis	Shivaphis celti	18	3.49	0.932341	\	\
Lachninae	Sinomegoura	Sinomegoura citricola	49	1.08	0.486529	\	\
Aphidinae	Sitobion	Sitobion avenae	21	3.69	1.00525	3.11	4.77
Aphidinae	Sitobion	Sitobion miscanthi	1	\	\	3.11	4.77
Aphidinae	Sitobion	Sitobion rosivorum	6	0.18	0.0596037	3.11	4.77
Aphidinae	Sitobion	Sitobion sp	1	\	\	3.11	4.77
Aphidinae	Sitobion	Sitobion takahashii	1	\	\	3.11	4.77
Taiwanaphidinae	Taiwanaphis	Taiwanaphis decaspermi	1	\	\	\	\
Calaphidinae	Takecallis	Takecallis arundinariae	10	2.18	0.834881	12.29	12.67
Calaphidinae	Takecallis	Takecallis taiwana	35	3.69	0.21101	12.29	12.67
Calaphidinae	Tinocallis	Tinocallis himalayensis	7	0.18	0.0851862	10.35	10.72
Calaphidinae	Tinocallis	Tinocallis sp	1	\	\	10.35	10.72
Calaphidinae	Tinocallis	Tinocallis ulmiparvifoliae	4	0	0	10.35	10.72
Aphidinae	Trichosiphonaphis	Trichosiphonaphis lonicerae	3	0.36	0.23895	\	\
Calaphidinae	Tuberculatus	Tuberculatus margituberculatus	2	0.18	0.178891	11.16	11.37
Calaphidinae	Tuberculatus	Tuberculatus sp	1	\	\	11.16	11.37
Lachninae	Tuberolachnus	Tuberolachnus salignus	9	0	0	\	\
Aphidinae	Uroleucon	Uroleucon erigeronensis	2	0	0	2.18	5.89
Aphidinae	Uroleucon	Uroleucon formosanum	25	0.36	0.0286483	2.18	5.89
Aphidinae	Uroleucon	Uroleucon monticola	3	0.18	0.119261	2.18	5.89
Aphidinae	Uroleucon	Uroleucon sp	1	\	\	2.18	5.89

## Sheet: table S3
Prior intraspecific divergence (P)											Table S3: Results of the Automatic Barcode Gap Discovery (ABGD) analyses.
Model	X	Partition	0.001	0.0017	0.0046	0.0077	0.0129	0.0215	0.0359
Jukes-Cantor(JC69)	1.5	Initial	381	381	181	181	181	154	131
		Recursive	381	381	199	187	182	154	136
Kimura (K80)	1.5	Initial	381	381	181	181	181	125	125
		Recursive	381	381	198	187	182	147	134
Simple Distance	1.5	Initial	181	181	181	154	154	136	136
		Recursive	181	181	181	155	154	139	139
